# Supplementary material for: Diversity, evolution and expression profiles of histone acetyltransferases and deacetylases in oomycetes
Source: BMC Genomics. 2016 Nov 16;17:927. doi: 10.1186/s12864-016-3285-y (PMC5112689; doi:10.1186/s12864-016-3285-y)
Supplement: Additional file 1: — Gene information for HATs and HDACs of ten oomycetes species and the reference species used in this study. (XLS 301 kb) [file 12864_2016_3285_MOESM1_ESM.xls]

## Sheet: Pif
Organisms	Serial number in this study	Broad Institute Gene ID	NCBI Accession	UniProt Accession	Gene family in this study	Gene product name	location	Contig	Gene (nt)	Protein (aa)	Exons	Introns
Phytophthora infestans	PifHAG1	PITG_20197	XM_002895787.1	D0P1H3	Gcn5	histone acetyltransferase, putative	P. infestans T30-4: Supercontig 131: 98460-100520 +	CONTIG_9112	2061	598	5	4
	PifHAG2	PITG_08037	XM_002904181.1	D0N9B7	Hpa2	conserved hypothetical protein	P. infestans T30-4: Supercontig 12: 1872751-1873774 +	CONTIG_2001	1024	272	4	3
	PifHAG3	PITG_14481	XM_002898894.1	D0NPY6	Hpa2	acetyltransferase (GNAT) family, putative	P. infestans T30-4: Supercontig 34: 1213346-1213765 +	CONTIG_4475	420	139	1	0
	PifHAG4	PITG_16695	XM_002896878.1	D0NVE6	Hpa2	N-acetyltransferase 5	P. infestans T30-4: Supercontig 51: 604699-605511 +	CONTIG_5795	813	147	4	3
	PifHAG5	PITG_06343	XM_002998432.1	D0N4M3	Hpa2	N-terminal acetyltransferase complex ARD1 subunit	P. infestans T30-4: Supercontig 8: 1291456-1292680 +	CONTIG_1408	1225	186	5	4
	PifHAG6	PITG_14006	XM_002899612.1	D0NNB1	Hpa2	N-acetyltransferase, putative	P. infestans T30-4: Supercontig 30: 1920468-1921297 -	CONTIG_4058	830	166	5	4
	PifHAG7	PITG_14487	XM_002898900.1	D0NPZ2	Hpa2	acetyltransferase (GNAT) family, putative	P. infestans T30-4: Supercontig 34: 1247436-1247900 -	CONTIG_4477	465	126	2	1
	PifHAG8	PITG_11914	XM_002901340.1	D0NHI8	Hpa2	acetyltransferase (GNAT) family protein, putative	P. infestans T30-4: Supercontig 21: 937347-937886 +	CONTIG_3046	540	179	1	0
	PifHAG9	PITG_22654	XM_002909634.1	D0RMQ0	Hpa2	conserved hypothetical protein	P. infestans T30-4: Supercontig 4836: 84-566 +	CONTIG_18203	483	160	1	0
	PifHAG10	PITG_03971	XM_002906955.1	D0MZ04	Hpa2	acetyltransferase (GNAT) family, putative	P. infestans T30-4: Supercontig 4: 4288622-4289162 -	CONTIG_738	541	153	1	0
	PifHAG11	PITG_18300	XM_002997708.1	D0NXU1	Hpa2	conserved hypothetical protein	P. infestans T30-4: Supercontig 67: 96708-97280 +	CONTIG_6654	573	190	1	0
	PifHAG12	PITG_12865	XM_002900188.1	D0NLC0	Hpa2	acetyltransferase (GNAT) family, putative	P. infestans T30-4: Supercontig 27: 1953844-1954432 +	CONTIG_3765	589	139	3	2
	PifHAG13	PITG_06396	XM_002998480.1	D0N4S1	Hpa2	N-acetyltransferase, putative	P. infestans T30-4: Supercontig 8: 1733585-1734130 +	CONTIG_1408	546	181	1	0
	PifHAG14	PITG_03972	XM_002906956.1	D0MZ05	Hpa2	acetyltransferase (GNAT) family, putative	P. infestans T30-4: Supercontig 4: 4289383-4289835 -	CONTIG_738	453	150	1	0
	PifHAG15	PITG_12868	XM_002900191.1	D0NLC3	Hpa2	acetyltransferase (GNAT) family, putative	P. infestans T30-4: Supercontig 27: 1960468-1961085 -	CONTIG_3765	618	172	3	2
	PifHAG16	PITG_15429	XM_002898336.1	D0NR83	Hpa2	conserved hypothetical protein	P. infestans T30-4: Supercontig 37: 906731-907092 +	CONTIG_4768	362	105	2	1
	PifHAG17	PITG_02980	XM_002907782.1	D0MXM9	Hpa2	conserved hypothetical protein	P. infestans T30-4: Supercontig 3: 5201682-5202580 +	CONTIG_611	899	295	1	0
	PifHAG18	PITG_10274	XM_002902054.1	D0NEY3	Hpa2	acetyltransferase (GNAT) family, putative	P. infestans T30-4: Supercontig 18: 364612-365482 +	CONTIG_2782	871	235	1	0
	PifHAG19	PITG_08302	XM_002903653.1	D0NA96	Hpa2	hypothetical protein	P. infestans T30-4: Supercontig 13: 838457-838933 -	CONTIG_2120	477	158	1	0
	PifHAG20	PITG_21717	XM_002894902.1	D0P425	Hpa2	acetyltransferase (GNAT) family, putative	P. infestans T30-4: Supercontig 353: 7242-7775 +	CONTIG_12152	534	177	1	0
	PifHAG21	PITG_01143	XM_002909614.1	D0MSK5	Hpa2	conserved hypothetical protein	P. infestans T30-4: Supercontig 1: 6633851-6634688 +	CONTIG_225	838	134	4	3
	PifHAG22	PITG_02528	XM_002907401.1	D0MWJ8	Elp3	elongator complex protein, putative	P. infestans T30-4: Supercontig 3: 2442297-2444351 +	CONTIG_517	2055	684	1	0
	PifHAG23	PITG_01099	XM_002909572.1	D0MSG3	Elp3	elongator complex protein 3	P. infestans T30-4: Supercontig 1: 6342544-6344270 -	CONTIG_214	1727	541	2	1
	PifHat1	PITG_00186	XM_002908765.1	D0MQ56	Hat1	histone acetyltransferase, putative	P. infestans T30-4: Supercontig 1: 1140907-1142524 +	CONTIG_57	1618	421	6	5
	PifHAC1	PITG_06355	XM_002998443.1	D0N4N4	CBP/p300	conserved hypothetical protein	P. infestans T30-4: Supercontig 8: 1366224-1369092 +	CONTIG_1408	2869	910	3	2
	PifHAC2	PITG_18027	XM_002997911.1	D0NXJ5	CBP/p300	histone acetyltransferase, putative	P. infestans T30-4: Supercontig 65: 592519-595405 +	CONTIG_6594	2887	873	3	2
	PifHAC3	PITG_07302	XM_002905188.1	D0N7R7	CBP/p300	histone acetyltransferase, putative	P. infestans T30-4: Supercontig 10: 3348690-3356273 -	CONTIG_1733	7584	2294	2	1
	PifHAC4	PITG_08587	XM_002903903.1	D0NAZ6	CBP/p300	histone acetyltransferase, putative	P. infestans T30-4: Supercontig 13: 2873677-2877660 +	CONTIG_2159	3984	1186	4	3
	PifHAF1	PITG_01564	XM_002908163.1	D0MTJ5	TAFII250	amino-acid acetyltransferase, putative	P. infestans T30-4: Supercontig 2: 2970592-2972295 -	CONTIG_348	1704	567	1	0
	PifHAM1	PITG_01456	XM_002908075.1	D0MTA7	MYST	histone acetyltransferase ESA1	P. infestans T30-4: Supercontig 2: 1571896-1573808 -	CONTIG_289	1913	468	8	7
	PifHAT1	PITG_11234	XM_002901947.1	D0NGI2	Novel HATs in Oomycetes	conserved hypothetical protein	P. infestans T30-4: Supercontig 19: 1955902-1957961 +	CONTIG_2904 CONTIG_2905	2060	396	7	6
	PifHAT2	PITG_06479	XM_002998541.1	D0N4Y2	Novel HATs in Oomycetes	inositol oxygenase, putative	P. infestans T30-4: Supercontig 8: 2352839-2354600 -	CONTIG_1422	1762	553	2	1
	PifHAT3	PITG_21166	XM_002895006.1	D0P3S0	Novel HATs in Oomycetes	conserved hypothetical protein	P. infestans T30-4: Supercontig 301: 2850-4405 -	CONTIG_11795	1556	472	3	2
	PifHDAC1	PITG_01897	XM_002908446.1	D0MUC8	Class I	histone deacetylase, putative	P. infestans T30-4: Supercontig 2: 4900261-4902064 +	CONTIG_410	1804	461	7	6
	PifHDAC3	PITG_04499	XM_002905236.1	D0N1E4	Class I	histone deacetylase, putative	P. infestans T30-4: Supercontig 6: 273004-274605 -	CONTIG_996	1602	447	4	3
	PifHDAC6	PITG_01911	XM_002908459.1	D0MUE1	Class I	histone deacetylase, putative	P. infestans T30-4: Supercontig 2: 4948907-4949963 -	CONTIG_410	1057	226	7	6
	PifHDAC8	PITG_21309	XM_002894774.1	D0P4F4	Class I	histone deacetylase, putative	P. infestans T30-4: Supercontig 485: 44315-45746 -	CONTIG_12781	1432	391	7	6
	PifHDAC2	PITG_08237	XM_002904346.1	D0N9T2	Class II	histone deacetylase, putative	P. infestans T30-4: Supercontig 12: 3249968-3252556 -	CONTIG_2040	2589	862	1	0
	PifHDAC4	PITG_12962	XM_002900466.1	D0NJZ0	Class II	histone deacetylase, putative	P. infestans T30-4: Supercontig 25: 545367-546479 -	CONTIG_3518	1113	370	1	0
	PifHDAC5	PITG_05176	XM_002998818.1	D0N3Q6	Class II	histone deacetylase, putative	P. infestans T30-4: Supercontig 7: 1038576-1041007 -	CONTIG_1269	2432	680	7	6
	PifHDAC7	PITG_15415	XM_002898325.1	D0NR72	Class II	histone deacetylase, putative	P. infestans T30-4: Supercontig 37: 764642-765871 -	CONTIG_4759	1230	390	2	1
	PifSir2.1	PITG_10164	XM_002902645.1	D0NEH2	Class III	NAD-dependent histone deacetylase sir2-like protein	P. infestans T30-4: Supercontig 17: 2089020-2091003 -	CONTIG_2707	1984	570	5	4
	PifSir2.2	PITG_06363	XM_002998450.1	D0N4P1	Class III	conserved hypothetical protein	P. infestans T30-4: Supercontig 8: 1410636-1412520 -	CONTIG_1408	1885	512	5	4
	PifSir2.3	PITG_00718	XM_002909246.1	D0MRI7	Class III	mono-ADP-ribosyltransferase sirtuin-6-like protein	P. infestans T30-4: Supercontig 1: 3710426-3711571 -	CONTIG_93	1146	363	2	1

## Sheet: Pso
Organisms	Serial number in this study	JGI Gene symbol	NCBI Accession	UniProt Accession	Gene family in this study	Gene product name	Location	Gene (nt)	Protein (aa)	Exons	Introns
Phytophthora sojae	PsoHAG1	PHYSODRAFT_285920	XM_009528135.1.	G4ZDD7	Gcn5	hypothetical protein	scaffold_4:2699707-2700961 -	1255	285	5	4
	PsoHAG2	PHYSODRAFT_529470	XM_009538667.1.	G5A9W6	Hpa2	hypothetical protein	scaffold_12:750811-751844 +	1034	268	4	3
	PsoHAG3	PHYSODRAFT_510427	XM_009532122.1.	G4ZS92	Hpa2	hypothetical protein	scaffold_6:749535-750103 +	569	136	3	2
	PsoHAG4	PHYSODRAFT_513686	XM_009532124.1.	G4ZS94	Hpa2	hypothetical protein	scaffold_6:751650-752283 -	634	113	2	1
	PsoHAG5	PHYSODRAFT_324155	XM_009519845.1.	G4YRB8	Hpa2	hypothetical protein	scaffold_2:229497-230000 -	504	167	1	0
	PsoHAG6	PHYSODRAFT_532494	XM_009540340.1.	G5AEY4	Hpa2	hypothetical protein	scaffold_15:306958-307410 -	453	150	1	0
	PsoHAG7	PHYSODRAFT_324161	XM_009519856.1.	G4YRC9	Hpa2	hypothetical protein	scaffold_2:243155-243856 +	702	185	2	1
	PsoHAG8	PHYSODRAFT_533048	XM_009540339.1.	G5AEY3	Hpa2	hypothetical protein	scaffold_15:306226-306690 -	465	154	1	0
	PsoHAG9	PHYSODRAFT_514762	XM_009533327.1.	G4ZS14	Hpa2	hypothetical protein	scaffold_6:4049747-4050535 +	789	174	4	3
	PsoHAG10	PHYSODRAFT_564396	XM_009536565.1.	G5A2V9	Hpa2	hypothetical protein	scaffold_9:1933404-1934378 -	975	187	5	4
	PsoHAG11	PHYSODRAFT_560159	XM_009528314.1.	G4ZGQ2	Hpa2	hypothetical protein	scaffold_4:3217793-3218769 +	977	174	6	5
	PsoHAG12	PHYSODRAFT_298104	XM_009524070.1.	G4Z7E0	Hpa2	GCN5-related N-acetyltransferase-like protein	scaffold_3:1494606-1495139 +	534	177	1	0
	PsoHAG13	PHYSODRAFT_339150	XM_009537051.1.	G5A5V8	Hpa2	hypothetical protein	scaffold_10:427122-427676 +	555	184	1	0
	PsoHAG14	PHYSODRAFT_503469	XM_009527296.1.	G4ZEL0	Hpa2	hypothetical protein	scaffold_4:313279-313827 -	549	182	1	0
	PsoHAG15	PHYSODRAFT_262614	XM_009527295.1.	G4ZEK9	Hpa2	hypothetical protein	scaffold_4:311558-313185 -	1628	343	2	1
	PsoHAG16	PHYSODRAFT_523496	XM_009536346.1.	G5A531	Hpa2	hypothetical protein	scaffold_9:1167166-1167702 +	537	178	1	0
	PsoHAG17	PHYSODRAFT_518209	XM_009534666.1.	G4ZXW8	Hpa2	hypothetical protein	scaffold_7:3654135-3654716 +	582	193	1	0
	PsoHAG18	PHYSODRAFT_318403	XM_009536471.1.	G5A2L5	Hpa2	hypothetical protein	scaffold_9:1590610-1591585 -	976	227	2	1
	PsoHAG19	PHYSODRAFT_489357	XM_009526923.1.	G4Z7W6	Hpa2	hypothetical protein	scaffold_3:9927332-9927814 +	483	160	1	0
	PsoHAG21	PHYSODRAFT_251969	XM_009518486.1.	G4YMX3	Hpa2	hypothetical protein	scaffold_1:9739399-9740289 +	891	296	1	0
	PsoHAG22	PHYSODRAFT_531317	XM_009539786.1.	G5ADD1	Hpa2	hypothetical protein	scaffold_14:400859-401611 +	753	250	1	0
	PsoHAG23	PHYSODRAFT_309723	XM_009518275.1.	G4YMV0	Hpa2	hypothetical protein	scaffold_1:8967931-8968647 +	717	238	1	0
	PsoHAG20	PHYSODRAFT_264096	XM_009519580.1.	G4YQX2	Elp3	hypothetical protein	scaffold_1:12840078-12842151 +	2074	679	2	1
	PsoHAG25	PHYSODRAFT_321022	XM_009516156.1.	G4YLY1	Elp3	hypothetical protein	scaffold_1:2340003-2341741 -	1739	540	2	1
	PsoHat1	PHYSODRAFT_508564	XM_009531594.1.	G4ZPS8	Hat1	hypothetical protein	scaffold_5:5686886-5688568 -	1683	423	6	5
	PsoHAC1	PHYSODRAFT_460736	XM_009536549.1.	G5A2U3	CBP/p300	hypothetical protein	scaffold_9:1867548-1870394 +	2847	924	2	1
	PsoHAC2	PHYSODRAFT_483048	XM_009523177.1.	G4YXF0	CBP/p300	hypothetical protein	scaffold_2:10730666-10737442 -	6777	2258	1	0
	PsoHAC3	PHYSODRAFT_491564	XM_009526479.1.	G4ZB91	CBP/p300	hypothetical protein	scaffold_3:8577862-8582081 -	4220	1223	3	2
	PsoHAC4	PHYSODRAFT_325128	XM_009520960.1.	G4Z027	CBP/p300	hypothetical protein	scaffold_2:3848683-3851448 +	2776	823	4	3
	PsoHAF1	PHYSODRAFT_313245	XM_009525119.1.	G4Z206	TAFII250	hypothetical protein	scaffold_3:4580678-4582357 +	1680	559	1	0
	PsoHAM1	PHYSODRAFT_501103	XM_009527662.1.	G4ZD94	MYST	hypothetical protein	scaffold_4:1505473-1507417 +	1945	453	9	8
	PsoHAT1	PHYSODRAFT_539513	XM_009521400.1.	G4YW24	Novel HATs in Oomycetes	hypothetical protein	scaffold_2:5206030-5208108 +	2079	403	7	6
	PsoHAT2	PHYSODRAFT_522664	XM_009536374.1.	G5A2B7	Novel HATs in Oomycetes	hypothetical protein	scaffold_9:1261728-1263487 +	1760	557	2	1
	PsoHAT3	PHYSODRAFT_485869	XM_009520073.1.	G4YU02	Novel HATs in Oomycetes	hypothetical protein	scaffold_2:1007729-1009288 +	1560	471	3	2
	PsoHDAC2	PHYSODRAFT_311727	XM_009522076.1.	G4YXU0	Class I	hypothetical protein	scaffold_2:7384589-7382940 -	1650	447	4	3
	PsoHDAC4	PHYSODRAFT_542338	XM_009525561.1.	G4Z985	Class I	hypothetical protein	scaffold_3:5872009-5873967 +	1959	459	7	6
	PsoHDAC1	PHYSODRAFT_261835	XM_009534953.1.	G5A0B4	Class II	hypothetical protein	scaffold_8:554235-555332 +	1098	365	1	0
	PsoHDAC3	PHYSODRAFT_561066	XM_009530499.1.	G4ZN16	Class II	hypothetical protein	scaffold_5:2012805-2010205 -	2601	866	1	0
	PsoHDAC5	PHYSODRAFT_353086	XM_009539808.1.	G5ADF3	Class II	hypothetical protein	scaffold_14:444910-442383 -	2528	739	4	3
	PsoHDAC6	PHYSODRAFT_483861	XM_009520081.1.	G4YU10	Class II	hypothetical protein	scaffold_2:1024277-1023024 -	1254	395	2	1
	PsoHDAC7	PHYSODRAFT_562727	XM_009533717.1.	G4ZWK5	Class II	hypothetical protein	scaffold_7:684696-698054 +	13395	2325	7	6
	PsoSir2.1	PHYSODRAFT_313641	XM_009525873.1.	G4Z2M2	Class III	hypothetical protein	scaffold_3:6815030-6817061 +	2032	575	5	4
	PsoSir2.2	PHYSODRAFT_347828	XM_009536541.1.	G5A2T5	Class III	hypothetical protein	scaffold_9:1839723-1847453 +	7731	1133	6	5
	PsoSir2.3	PHYSODRAFT_506237	XM_009530968.1.	G4ZQI6	Class III	hypothetical protein	scaffold_5:3825519-3826682 +	1164	387	1	0

## Sheet: Ppa
Organisms	Serial number in this study	Broad Institute Gene ID	NCBI Accession	UniProt Accession	Gene family in this study	Gene product name	Location	Contig	Gene (nt)	Protein (aa)	Exons	Introns
Phytophthora parasitica	PpaHAG10	PPTG_01424	XM_008894726.1.	W2R6W4	Gcn5	histone acetyltransferase	P. parasitica INRA-310 (V2): Supercontig 3: 832696-835091 +	CONTIG_679	2396	600	5	4
	PpaHAG1	PPTG_14376			Hpa2	hypothetical protein	P. parasitica INRA-310 (V2): Supercontig 39: 556876-557887 +	CONTIG_4677	1012	288	3	2
	PpaHAG2	PPTG_15901	XM_008912659.1.	W2PUG5	Hpa2	hypothetical protein	P. parasitica INRA-310 (V2): Supercontig 49: 65998-67008 +	CONTIG_5188	1011	296	1	0
	PpaHAG3	PPTG_20400	XM_008919193.1.	W2P8D9	Hpa2	hypothetical protein	P. parasitica INRA-310 (V2): Supercontig 564: 854-1393 +	CONTIG_564	540	179	1	0
	PpaHAG4	PPTG_13234			Hpa2	N-acetyltransferase	P. parasitica INRA-310 (V2): Supercontig 38: 472909-473556 +	CONTIG_4599	648	215	1	0
	PpaHAG5	PPTG_18189	XM_008916304.1.	W2PGM3	Hpa2	hypothetical protein	P. parasitica INRA-310 (V2): Supercontig 81: 159562-160535 +	CONTIG_6380	974	250	1	0
	PpaHAG6	PPTG_06048	XM_008899797.1.	W2QUU0	Hpa2	acetyltransferase (GNAT) family protein	P. parasitica INRA-310 (V2): Supercontig 8: 1635544-1636077 +	CONTIG_1736	534	177	1	0
	PpaHAG7	PPTG_15624	XM_008912884.1.	W2PRP8	Hpa2	acetyltransferase (GNAT) family protein	P. parasitica INRA-310 (V2): Supercontig 50: 415045-415578 +	CONTIG_5266	534	177	1	0
	PpaHAG8	PPTG_19871	XM_008918443.1.	W2PDB9	Hpa2	hypothetical protein	P. parasitica INRA-310 (V2): Supercontig 205: 13011-13656 -	CONTIG_7689	646	171	3	2
	PpaHAG9	PPTG_06591	XM_008900636.1.	W2QS51	Hpa2	N-alpha-acetyltransferase 20, NatB catalytic subunit	P. parasitica INRA-310 (V2): Supercontig 10: 38386-39281 +	CONTIG_1892	896	174	4	3
	PpaHAG11	PPTG_18024	XM_008916083.1.	W2PJC3	Hpa2	hypothetical protein	P. parasitica INRA-310 (V2): Supercontig 79: 75248-75892 -	CONTIG_6314	645	193	1	0
	PpaHAG12	PPTG_07224			Hpa2	acetyltransferase (GNAT) family protein	P. parasitica INRA-310 (V2): Supercontig 11: 785605-786577 -	CONTIG_2110	973	231	4	3
	PpaHAG13	PPTG_12779	XM_008909984.1.	W2Q387	Hpa2	hypothetical protein	P. parasitica INRA-310 (V2): Supercontig 35: 690441-691033 -	CONTIG_4473	593	157	1	0
	PpaHAG14	PPTG_04863	XM_008897198.1.	W2R501	Hpa2	acetyltransferase (GNAT) family protein	P. parasitica INRA-310 (V2): Supercontig 5: 1713653-1714212 +	CONTIG_1267	560	153	1	0
	PpaHAG15	PPTG_18025	XM_008916084.1.	W2PJW4	Hpa2	hypothetical protein	P. parasitica INRA-310 (V2): Supercontig 79: 76132-76773 -	CONTIG_6314	642	190	1	0
	PpaHAG16	PPTG_13163	XM_008910590.1.	W2PZU5	Hpa2	N-terminal acetyltransferase complex ARD1 subunit	P. parasitica INRA-310 (V2): Supercontig 38: 164917-166188 +	CONTIG_4588	1272	189	5	4
	PpaHAG17	PPTG_10219	XM_008904861.1.	W2QEN1	Hpa2	hypothetical protein	P. parasitica INRA-310 (V2): Supercontig 19: 150483-151523 -	CONTIG_3032	1041	150	5	4
	PpaHAG18	PPTG_04862	XM_008897197.1.	W2R4G3	Hpa2	acetyltransferase (GNAT) family protein	P. parasitica INRA-310 (V2): Supercontig 5: 1712032-1713514 +	CONTIG_1267	1483	150	1	0
	PpaHAG19	PPTG_00095	XM_008891459.1.	W2RE37	Hpa2	hypothetical protein	P. parasitica INRA-310 (V2): Supercontig 1: 372785-373478 -	CONTIG_40	694	190	1	0
	PpaHAG20	PPTG_01950	XM_008895343.1.	W2R915	Hpa2	N-acetyltransferase	P. parasitica INRA-310 (V2): Supercontig 3: 2534663-2535814 +	CONTIG_852	1152	312	1	0
	PpaHAG21	PPTG_06047	XM_008899796.1.	W2QVK5	Hpa2	acetyltransferase (GNAT) family protein	P. parasitica INRA-310 (V2): Supercontig 8: 1634675-1635208 -	CONTIG_1736	534	177	1	0
	PpaHAG22	PPTG_03122	XM_008895801.1.	W2R3L6	Hpa2	acetyltransferase (GNAT) family protein	P. parasitica INRA-310 (V2): Supercontig 4: 448759-449487 +	CONTIG_938	729	181	1	0
	PpaHAG24	PPTG_06050	XM_008899799.1.	W2QVK9	Hpa2	acetyltransferase (GNAT) family protein	P. parasitica INRA-310 (V2): Supercontig 8: 1647148-1647681 +	CONTIG_1737	534	177	1	0
	PpaHAG25	PPTG_18023	XM_008916082.1.	W2PH30	Hpa2	hypothetical protein	P. parasitica INRA-310 (V2): Supercontig 79: 73738-74121 -	CONTIG_6314	384	127	1	0
	PpaHAG26	PPTG_06049	XM_008899798.1.	W2QV18	Hpa2	acetyltransferase (GNAT) family protein	P. parasitica INRA-310 (V2): Supercontig 8: 1636332-1636895 -	CONTIG_1736	564	187	1	0
	PpaHAG28	PPTG_18026	XM_008916085.1.	W2PI73	Hpa2	hypothetical protein	P. parasitica INRA-310 (V2): Supercontig 79: 76857-78238 -	CONTIG_6314	1382	386	2	1
	PpaHAG29	PPTG_07222	XM_008901385.1.	W2QPW7	Hpa2	acetyltransferase (GNAT) family protein	P. parasitica INRA-310 (V2): Supercontig 11: 783445-784126 +	CONTIG_2110	682	184	3	2
	PpaHAG30	PPTG_01303	XM_008894548.1.	W2R8C4	Hpa2	N-acetyltransferase	P. parasitica INRA-310 (V2): Supercontig 3: 431402-432497 -	CONTIG_655	1096	204	6	5
	PpaHAG31	PPTG_19721	XM_008918229.1.	W2PDE5	Hpa2	carbohydrate esterase	P. parasitica INRA-310 (V2): Supercontig 160: 20244-21642 -	CONTIG_7462	1399	395	2	1
	PpaHAG32	PPTG_15625	XM_008912885.1.	W2PTT6	Hpa2	acetyltransferase (GNAT) family protein	P. parasitica INRA-310 (V2): Supercontig 50: 421363-421851 -	CONTIG_5267	489	192	1	0
	PpaHAG33	PPTG_17434	XM_008915172.1.	W2PM58	Hpa2	acetyltransferase (GNAT) family protein	P. parasitica INRA-310 (V2): Supercontig 68: 139609-140224 +	CONTIG_5973	616	152	1	0
	PpaHAG23	PPTG_05270	XM_008898782.1.	W2QYY1	Elp3	elongator complex protein	P. parasitica INRA-310 (V2): Supercontig 7: 810046-812353 +	CONTIG_1504	2308	692	1	0
	PpaHAG27	PPTG_10263	XM_008904926.1.	W2QGG7	Elp3	elongator complex protein 3	P. parasitica INRA-310 (V2): Supercontig 19: 274611-276611 +	CONTIG_3036	2001	541	2	1
	PpaHat1	PPTG_15140	XM_008912175.1.	W2PV36	Hat1	histone acetyltransferase	P. parasitica INRA-310 (V2): Supercontig 44: 502819-504447 +	CONTIG_4927	1629	431	6	5
	PpaHAC1	PPTG_04149	XM_008897988.1.	W2QZP9	CBP/p300	histone acetyltransferase	P. parasitica INRA-310 (V2): Supercontig 6: 1386840-1393982 +	CONTIG_1412	7143	2225	1	0
	PpaHAC2	PPTG_13179	XM_008910616.1.	W2Q0K4	CBP/p300	hypothetical protein	P. parasitica INRA-310 (V2): Supercontig 38: 229188-236470 +	CONTIG_4592	7283	2114	3	2
	PpaHAC3	PPTG_12924	XM_008909668.1.	W2Q173	CBP/p300	histone acetyltransferase	P. parasitica INRA-310 (V2): Supercontig 34: 523126-527247 +	CONTIG_4394	4122	1309	2	1
	PpaHAC4	PPTG_02457	XM_008893541.1.	W2RAT6	CBP/p300	histone acetyltransferase	P. parasitica INRA-310 (V2): Supercontig 2: 1302694-1305658 +	CONTIG_527	2965	867	3	2
	PpaHAF1	PPTG_00741	XM_008892205.1.	W2RG37	TAFII250	amino-acid acetyltransferase	P. parasitica INRA-310 (V2): Supercontig 1: 2824593-2826475 +	CONTIG_274	1883	563	1	0
	PpaHAM1	PPTG_12080	XM_008908285.1.	W2Q7L1	MYST	histone acetyltransferase E	P. parasitica INRA-310 (V2): Supercontig 29: 536279-538262 -	CONTIG_4016	1984	467	8	7
	PpaHAT1	PPTG_02133	XM_008893137.1.	W2RA24	Novel HATs in Oomycetes	hypothetical protein	P. parasitica INRA-310 (V2): Supercontig 2: 216773-218833 -	CONTIG_457	2061	558	5	4
	PpaHAT2	PPTG_14172	XM_008911159.1.	W2PX10	Novel HATs in Oomycetes	inositol oxygenase	P. parasitica INRA-310 (V2): Supercontig 40: 483666-485319 +	CONTIG_4720	1654	505	3	2
	PpaHAT3	PPTG_11476	XM_008906802.1.	W2QBI4	Novel HATs in Oomycetes	hypothetical protein	P. parasitica INRA-310 (V2): Supercontig 24: 779070-780820 +	CONTIG_3629	1751	472	3	2
	PpaHDAC1	PPTG_01052	XM_008892649.1.	W2RHM2	Class I	histone deacetylase	P. parasitica INRA-310 (V2): Supercontig 1: 3862061-3863944 -	CONTIG_332	1884	461	7	6
	PpaHDAC2	PPTG_01069	XM_008892665.1.	W2RI59	Class I	histone deacetylase	P. parasitica INRA-310 (V2): Supercontig 1: 4034546-4048684 +	CONTIG_353	1790	441	8	7
	PpaHDAC3	PPTG_18329	XM_008916394.1.	W2PG95	Class I	histone deacetylase	P. parasitica INRA-310 (V2): Supercontig 83: 69893-71732 -	CONTIG_6446	1840	447	4	3
	PpaHDAC5	PPTG_01317	XM_008895490.1.	W2R6E8	Class I	hypothetical protein	P. parasitica INRA-310 (V2): Supercontig 3: 486293-486813 -	CONTIG_661	521	144	2	1
	PpaHDAC8	PPTG_19725	XM_008918234.1.	W2PDD4	Class I	hypothetical protein	P. parasitica INRA-310 (V2): Supercontig 162: 1451-2258 -	CONTIG_7472	808	123	2	1
	PpaHDAC4	PPTG_18708	XM_008916945.1.	W2PHG7	Class II	histone deacetylase	P. parasitica INRA-310 (V2): Supercontig 92: 9889-11083 -	CONTIG_6639	1195	370	1	0
	PpaHDAC6	PPTG_11482	XM_008906808.1.	W2QCB0	Class II	histone deacetylase	P. parasitica INRA-310 (V2): Supercontig 24: 788957-790332 +	CONTIG_3630	1376	409	1	0
	PpaHDAC7	PPTG_09183	XM_008904056.1.	W2QGP4	Class II	histone deacetylase	P. parasitica INRA-310 (V2): Supercontig 17: 519141-525141 -	CONTIG_2912	6001	1922	3	2
	PpaHDAC9	PPTG_18183	XM_008916297.1.	W2PHP7	Class II	histone deacetylase	P. parasitica INRA-310 (V2): Supercontig 81: 148358-150993 +	CONTIG_6379	2636	754	4	3
	PpaHDAC10	PPTG_00419	XM_008891822.1.	W2RET5	Class II	histone deacetylase	P. parasitica INRA-310 (V2): Supercontig 1: 1654541-1657239 +	CONTIG_181	2699	862	1	0
	PpaSir2.1	PPTG_11889	XM_008907102.1.	W2Q8N0	Class III	NAD-dependent histone deacetylase sir2-like protein	P. parasitica INRA-310 (V2): Supercontig 25: 659124-661995 -	CONTIG_3677	2872	592	5	4
	PpaSir2.2	PPTG_13187	XM_008910626.1.	W2Q0L4	Class III	hypothetical protein	P. parasitica INRA-310 (V2): Supercontig 38: 270497-272547 +	CONTIG_4593	2051	529	4	3
	PpaSir2.3	PPTG_10983	XM_008907213.1.	W2Q9G3	Class III	hypothetical protein	P. parasitica INRA-310 (V2): Supercontig 26: 5206-6315 +	CONTIG_3694	1110	300	3	2
	PpaSir2.4	PPTG_08042	XM_008902943.1.	W2QIX1	Class III	mono-ADP-ribosyltransferase sirtuin-6-like protein	P. parasitica INRA-310 (V2): Supercontig 15: 200191-201505 +	CONTIG_2678	1315	381	1	0

## Sheet: Spa
Organisms	Serial number in this study	Broad Institute Gene ID	NCBI Accession	UniProt Accession	Gene family in this study	Gene product name	Location	Contig	Gene (nt)	Protein (aa)	Exons	Introns
Saprolegnia parasitica	SpaHAG1	SPRG_10361	XM_012349417.1.	A0A067CDB6	Gcn5	hypothetical protein	S. parasitica CBS 223.65: Supercontig 53: 199353-200056 -	CONTIG_1048	704	199	2	1
	SpaHAG2	SPRG_12433	XM_012352483.1.	A0A067C4E5	Hpa2	hypothetical protein	S. parasitica CBS 223.65: Supercontig 100: 73621-74230 +	CONTIG_1649	610	155	1	0
	SpaHAG3	SPRG_08650	XM_012347894.1.	A0A067CGP8	Hpa2	hypothetical protein	S. parasitica CBS 223.65: Supercontig 39: 138708-139604 +	CONTIG_857	897	262	1	0
	SpaHAG4	SPRG_00251	XM_012338354.1.	A0A067D9R6	Hpa2	hypothetical protein	S. parasitica CBS 223.65: Supercontig 1: 614439-615074 -	CONTIG_27	636	162	1	0
	SpaHAG5	SPRG_15903	XM_012355170.1.	A0A067BJX2	Hpa2	hypothetical protein	S. parasitica CBS 223.65: Supercontig 212: 17763-18338 -	CONTIG_2368	576	163	1	0
	SpaHAG6	SPRG_07128	XM_012345925.1.	A0A067CF96	Hpa2	hypothetical protein	S. parasitica CBS 223.65: Supercontig 26: 75111-75826 -	CONTIG_632	716	175	2	1
	SpaHAG7	SPRG_00252	XM_012338355.1.	A0A067D8R4	Hpa2	hypothetical protein	S. parasitica CBS 223.65: Supercontig 1: 615248-615809 +	CONTIG_27	562	157	1	0
	SpaHAG8	SPRG_12820	XM_012351908.1.	A0A067C5W8	Hpa2	hypothetical protein	S. parasitica CBS 223.65: Supercontig 89: 38427-38980 -	CONTIG_1526	554	164	1	0
	SpaHAG9	SPRG_00246	XM_012338349.1.	A0A067D9R0	Hpa2	hypothetical protein	S. parasitica CBS 223.65: Supercontig 1: 605109-605647 +	CONTIG_27	539	156	1	0
	SpaHAG11	SPRG_16508	XM_012355794.1.	A0A067BIV5	Hpa2	hypothetical protein	S. parasitica CBS 223.65: Supercontig 307: 11097-11945 +	CONTIG_2645	849	282	1	0
	SpaHAG12	SPRG_05941	XM_012344516.1.	A0A067CF65	Hpa2	hypothetical protein	S. parasitica CBS 223.65: Supercontig 18: 275946-276633 +	CONTIG_487	688	195	1	0
	SpaHAG13	SPRG_02847	XM_012341434.1.	A0A067CSZ4	Hpa2	hypothetical protein	S. parasitica CBS 223.65: Supercontig 7: 365020-365505 +	CONTIG_224	486	144	1	0
	SpaHAG14	SPRG_07131	XM_012345928.1.	A0A067CBI8	Hpa2	hypothetical protein	S. parasitica CBS 223.65: Supercontig 26: 78320-78997 +	CONTIG_632	678	206	1	0
	SpaHAG15	SPRG_11104	XM_012350249.1.	A0A067CAV3	Hpa2	hypothetical protein	S. parasitica CBS 223.65: Supercontig 63: 105429-106180 +	CONTIG_1183	752	224	3	2
	SpaHAG16	SPRG_10460	XM_012349585.1.	A0A067CC32	Hpa2	hypothetical protein	S. parasitica CBS 223.65: Supercontig 55: 184501-185360 -	CONTIG_1083	860	205	5	4
	SpaHAG17	SPRG_05741	XM_012345025.1.	A0A067CI50	Hpa2	hypothetical protein	S. parasitica CBS 223.65: Supercontig 21: 364440-365028 +	CONTIG_553	589	160	3	2
	SpaHAG18	SPRG_13363	XM_012352339.1.	A0A067C420	Hpa2	hypothetical protein	S. parasitica CBS 223.65: Supercontig 97: 55693-56709 -	CONTIG_1626	1017	296	2	1
	SpaHAG19	SPRG_00247	XM_012338350.1.	A0A067D8Q8	Hpa2	hypothetical protein	S. parasitica CBS 223.65: Supercontig 1: 605906-606481 -	CONTIG_27	576	158	1	0
	SpaHAG20	SPRG_17365	XM_012356681.1.	A0A067BFT6	Hpa2	hypothetical protein	S. parasitica CBS 223.65: Supercontig 546: 4408-5378 -	CONTIG_3119	971	283	1	0
	SpaHAG21	SPRG_12975	XM_012353283.1.	A0A067BQT5	Hpa2	hypothetical protein	S. parasitica CBS 223.65: Supercontig 119: 55298-56324 -	CONTIG_1798	1027	282	1	0
	SpaHAG22	SPRG_04494	XM_012343418.1.	A0A067CIN8	Hpa2	hypothetical protein	S. parasitica CBS 223.65: Supercontig 13: 565270-566305 +	CONTIG_379	1036	259	4	3
	SpaHAG24	SPRG_02910	XM_012341496.1.	A0A067CNZ7	Hpa2	hypothetical protein	S. parasitica CBS 223.65: Supercontig 7: 504967-505457 +	CONTIG_224	491	152	1	0
	SpaHAG25	SPRG_03472	XM_012342060.1.	A0A067CLY7	Hpa2	hypothetical protein	S. parasitica CBS 223.65: Supercontig 9: 73053-73592 -	CONTIG_253	540	170	1	0
	SpaHAG26	SPRG_12424	XM_012352474.1.	A0A067C3M4	Hpa2	hypothetical protein	S. parasitica CBS 223.65: Supercontig 100: 56512-57133 -	CONTIG_1649	622	178	1	0
	SpaHAG27	SPRG_12714	XM_012351431.1.	A0A067BVX3	Hpa2	hypothetical protein	S. parasitica CBS 223.65: Supercontig 80: 30776-31579 -	CONTIG_1402	804	227	2	1
	SpaHAG28	SPRG_12962	XM_012353272.1.	A0A067C224	Hpa2	hypothetical protein	S. parasitica CBS 223.65: Supercontig 119: 35349-36308 -	CONTIG_1797	960	294	1	0
	SpaHAG29	SPRG_05786	XM_012345068.1.	A0A067CI94	Hpa2	hypothetical protein	S. parasitica CBS 223.65: Supercontig 21: 452934-453551 +	CONTIG_558	618	186	2	1
	SpaHAG30	SPRG_00458	XM_012338552.1.	A0A067CY31	Hpa2	hypothetical protein	S. parasitica CBS 223.65: Supercontig 1: 1136815-1138658 +	CONTIG_36	1844	528	5	4
	SpaHAG31	SPRG_07697	XM_012346975.1.	A0A067C876	Hpa2	N-alpha-acetyltransferase 20	S. parasitica CBS 223.65: Supercontig 32: 269637-270441 +	CONTIG_776	805	176	5	4
	SpaHAG32	SPRG_16541	XM_012355812.1.	A0A067BTW9	Hpa2	hypothetical protein	S. parasitica CBS 223.65: Supercontig 312: 1565-2526 +	CONTIG_2652	962	294	1	0
	SpaHAG10	SPRG_01125	XM_012339324.1.	A0A067D8T6	Elp3	hypothetical protein	S. parasitica CBS 223.65: Supercontig 2: 1343458-1345386 +	CONTIG_100	1929	626	2	1
	SpaHAG23	SPRG_07312	XM_012346104.1.	A0A067CB50	Elp3	elongator complex protein 3	S. parasitica CBS 223.65: Supercontig 27: 51198-53857 -	CONTIG_657	2660	559	16	15
	SpaHat1	SPRG_05206	XM_012343809.1.	A0A067CT93	Hat1	hypothetical protein	S. parasitica CBS 223.65: Supercontig 15: 207455-209004 +	CONTIG_411	1550	385	7	6
	SpaHAC1	SPRG_07284	XM_012346063.1.	A0A067CFP8	CBP/p300	hypothetical protein	S. parasitica CBS 223.65: Supercontig 26: 403635-406452 -	CONTIG_652	2818	915	2	1
	SpaHAC2	SPRG_19224	XM_012340254.1.	A0A067D3K2	CBP/p300	hypothetical protein	S. parasitica CBS 223.65: Supercontig 4: 237456-243112 -	CONTIG_151	5657	1834	4	3
	SpaHAC3	SPRG_14861	XM_012354889.1.	A0A067BKM0	CBP/p300	hypothetical protein	S. parasitica CBS 223.65: Supercontig 189: 62198-65712 +	CONTIG_2283	3515	1138	1	0
	SpaHAC4	SPRG_05601	XM_012344318.1.	A0A067CFX8	CBP/p300	hypothetical protein	S. parasitica CBS 223.65: Supercontig 17: 358247-360958 +	CONTIG_471	2712	759	1	0
	SpaHAF1	SPRG_07573	XM_012346707.1.	A0A067CDS5	TAFII250	amino-acid N-acetyltransferase	S. parasitica CBS 223.65: Supercontig 30: 335825-337554 -	CONTIG_744	1730	495	6	5
	SpaHAM1	SPRG_01127	XM_012339326.1.	A0A067CX29	MYST	hypothetical protein	S. parasitica CBS 223.65: Supercontig 2: 1348143-1348996 +	CONTIG_100	854	271	2	1
	SpaHAM2	SPRG_06428	XM_012345245.1.	A0A067CPV6	MYST	hypothetical protein	S. parasitica CBS 223.65: Supercontig 22: 136126-138005 -	CONTIG_560	1880	463	11	10
	SpaHAT1	SPRG_02835	XM_012341422.1.	A0A067CPD4	Novel HATs in Oomycetes	hypothetical protein	S. parasitica CBS 223.65: Supercontig 7: 344767-346620 +	CONTIG_223	1854	507	6	5
	SpaHAT3.1	SPRG_04677	XM_012343084.1.	A0A067CW87	Novel HATs in Oomycetes	hypothetical protein	S. parasitica CBS 223.65: Supercontig 12: 301789-303583 +	CONTIG_329	1795	454	5	4
	SpaHAT3.2	SPRG_11018	XM_012351224.1.	A0A067BW41	Novel HATs in Oomycetes	hypothetical protein	S. parasitica CBS 223.65: Supercontig 76: 176329-177995 +	CONTIG_1367	1667	445	5	4
	SpaHAT3.3	SPRG_04678	XM_012343085.1.	A0A067CVG0	Novel HATs in Oomycetes	hypothetical protein	S. parasitica CBS 223.65: Supercontig 12: 304079-305640 +	CONTIG_329	1562	451	5	4
	SpaHDAC1	SPRG_11722	XM_012351396.1.	A0A067C095	Class I	hypothetical protein	S. parasitica CBS 223.65: Supercontig 79: 145909-147615 -	CONTIG_1399	1707	435	8	7
	SpaHDAC2	SPRG_11723	XM_012351397.1.	A0A067C7K9	Class I	hypothetical protein	S. parasitica CBS 223.65: Supercontig 79: 147678-149425 -	CONTIG_1399	1748	421	11	10
	SpaHDAC3	SPRG_06707	XM_012345517.1.	A0A067CD81	Class I	histone deacetylase 1	S. parasitica CBS 223.65: Supercontig 23: 349399-351149 +	CONTIG_589	1751	423	10	9
	SpaHDAC4	SPRG_18548	XM_012357993.1.	A0A067BC23	Class I	histone deacetylase 1	S. parasitica CBS 223.65: Supercontig 1289: 36-1342 -	CONTIG_3971	1307	336	7	6
	SpaHDAC5	SPRG_06702	XM_012345512.1.	A0A067CD76	Class I	hypothetical protein	S. parasitica CBS 223.65: Supercontig 23: 341030-342903 -	CONTIG_588	1874	428	10	9
	SpaHDAC6	SPRG_17124	XM_012356442.1.	A0A067BT41	Class I	hypothetical protein	S. parasitica CBS 223.65: Supercontig 469: 48-918 -	CONTIG_2994	871	211	6	5
	SpaHDAC7	SPRG_12484	XM_012352397.1.	A0A067BXD1	Class I	hypothetical protein	S. parasitica CBS 223.65: Supercontig 98: 84124-85463 +	CONTIG_1632	1340	389	3	2
	SpaHDAC8	SPRG_07117	XM_012345914.1.	A0A067CAQ2	Class II	hypothetical protein	S. parasitica CBS 223.65: Supercontig 26: 50109-51800 +	CONTIG_632	1692	514	2	1
	SpaHDAC9	SPRG_13356	XM_012352334.1.	A0A067C4R7	Class II	hypothetical protein	S. parasitica CBS 223.65: Supercontig 97: 40899-43279 -	CONTIG_1623	2381	684	7	6
	SpaHDAC10	SPRG_04346	XM_012343276.1.	A0A067CI66	Class II	hypothetical protein	S. parasitica CBS 223.65: Supercontig 13: 182484-184219 +	CONTIG_361	1736	430	9	8
	SpaHDAC11	SPRG_06127	XM_012344852.1.	A0A067CQI2	Class II	hypothetical protein	S. parasitica CBS 223.65: Supercontig 20: 347943-353160 -	CONTIG_533	5218	1536	11	10
	SpaHDAC12	SPRG_09376	XM_012348470.1.	A0A067C3R5	Class II	hypothetical protein	S. parasitica CBS 223.65: Supercontig 44: 140118-142197 +	CONTIG_533	2080	578	6	5
	SpaHDAC13	SPRG_07440	XM_012346579.1.	A0A067CKY5	Class II	hypothetical protein	S. parasitica CBS 223.65: Supercontig 30: 46732-48663 +	CONTIG_738	1932	535	6	5
	SpaHDAC14	SPRG_04991	XM_012343505.1.	A0A067CHL5	Class II	hypothetical protein	S. parasitica CBS 223.65: Supercontig 14: 58508-61036 -	CONTIG_392	2529	761	4	3
	SpaSir2.1	SPRG_10369	XM_012349425.1.	A0A067C196	Class III	hypothetical protein	S. parasitica CBS 223.65: Supercontig 53: 213797-215696 -	CONTIG_1049	1900	457	8	7
	SpaSir2.2	SPRG_18837	XM_012338663.1.	A0A067D9M5	Class III	hypothetical protein	S. parasitica CBS 223.65: Supercontig 1: 1282850-1283838 +	CONTIG_39	989	309	2	1

## Sheet: Pyu
Organisms	Serial number in this study	Emsembl Gene ID	Locus Identifier	UniProt Accession	Gene family in this study	Gene product name	Location	Gene (nt)	Protein (aa)	Exons	Introns
Pythium ultimum	PyuHAG1	PYU1_T014313	PYU1_G014283	K3XAR4	Hpa2	Similar to nat8l: N-acetyltransferase 8-like protein (Danio rerio)	P. ultimum: Supercontig 122: 101385-102008 +	624	207	1	0
	PyuHAG2	PYU1_T014309	PYU1_G014279	K3XAR0	Hpa2	Similar to Cml2: Probable N-acetyltransferase CML2 (Rattus norvegicus)	P. ultimum: Supercontig 122: 105822-106406 -	585	194	1	0
	PyuHAG3	PYU1_T014301	PYU1_G014271	K3XAQ2	Hpa2	Similar to Cml2: Probable N-acetyltransferase CML2 (Mus musculus)	P. ultimum: Supercontig 122: 113944-114534 +	591	196	1	0
	PyuHAG4	PYU1_T014297	PYU1_G014267	K3XAP8	Hpa2	Similar to Cml2: Probable N-acetyltransferase CML2 (Mus musculus)	P. ultimum: Supercontig 122: 117386-117919 -	534	177	1	0
	PyuHAG5	PYU1_T014837	PYU1_G014806	K3XC88	Hpa2	Similar to YIR042C: Uncharacterized protein YIR042C (Saccharomyces cerevisiae)	P. ultimum: Supercontig 760: 28757-29724 +	968	295	2	1
	PyuHAG6	PYU1_T007815	PYU1_G007799	K3WS71	Hpa2	Similar to nat13: N-acetyltransferase NAT13 (Danio rerio)	P. ultimum: Supercontig 790: 635546-636189 +	474	157	3	2
	PyuHAG7	PYU1_T011662	PYU1_G011636	K3X363	Hpa2	Similar to Pbld1: Phenazine biosynthesis-like domain-containing protein 1 (Mus musculus)	P. ultimum: Supercontig 784: 230395-232382 +	1504	474	7	6
	PyuHAG8	PYU1_T014303	PYU1_G014273	K3XAQ4	Hpa2	Similar to Cml2: Probable N-acetyltransferase CML2 (Mus musculus)	P. ultimum: Supercontig 122: 111336-111896 -	561	186	1	0
	PyuHAG9	PYU1_T014305	PYU1_G014275	K3XAQ6	Hpa2	Similar to Cml3: Probable N-acetyltransferase CML3 (Rattus norvegicus)	P. ultimum: Supercontig 122: 109611-110210 -	600	199	1	0
	PyuHAG10	PYU1_T011880	PYU1_G011854	K3X3T1	Hpa2	Protein of unknown function	P. ultimum: Supercontig 810: 174554-175081 -	528	175	1	0
	PyuHAG11	PYU1_T007584	PYU1_G007568	K3WRJ0	Hpa2	Similar to SAR1027: UPF0039 protein SAR1027 (Staphylococcus aureus (strain MRSA252))	P. ultimum: Supercontig 559: 455582-456046 -	465	154	1	0
	PyuHAG12	PYU1_T014304	PYU1_G014274	K3XAQ5	Hpa2	Similar to nat8l: N-acetyltransferase 8-like protein (Danio rerio)	P. ultimum: Supercontig 122: 110566-111111 -	546	181	1	0
	PyuHAG13	PYU1_T014308	PYU1_G014278	K3XAQ9	Hpa2	Similar to Cml2: Probable N-acetyltransferase CML2 (Mus musculus)	P. ultimum: Supercontig 122: 106738-107292 -	555	184	1	0
	PyuHAG14	PYU1_T007585	PYU1_G007569	K3WRJ1	Hpa2	Similar to SAR1027: UPF0039 protein SAR1027 (Staphylococcus aureus (strain MRSA252))	P. ultimum: Supercontig 559: 454556-455014 -	459	152	1	0
	PyuHAG15	PYU1_T014280	PYU1_G014280	K3XAR1	Hpa2	Similar to nat8l: N-acetyltransferase 8-like protein (Xenopus tropicalis)	P. ultimum: Supercontig 122: 104695-105234 -	540	179	1	0
	PyuHAG16	PYU1_T002217	PYU1_G002214	K3WB76	Hpa2	Similar to nat13: N-acetyltransferase NAT13 (Danio rerio)	P. ultimum: Supercontig 778: 1288388-1289101 -	714	237	1	0
	PyuHAG17	PYU1_T013103	PYU1_G013076	K3X7A4	Hpa2	Similar to nat11: N-acetyltransferase 11 (Xenopus laevis)	P. ultimum: Supercontig 138: 7897-8553 +	657	218	1	0
	PyuHAG18	PYU1_T001541	PYU1_G001541	K3W9A0	Hpa2	Similar to nat12: N-acetyltransferase MAK3 homolog (Xenopus laevis)	P. ultimum: Supercontig 799: 416609-417148 -	540	179	1	0
	PyuHAG19	PYU1_T014306	PYU1_G014276	K3XAQ7	Hpa2	Similar to Cml2: Probable N-acetyltransferase CML2 (Mus musculus)	P. ultimum: Supercontig 122: 108895-109458 -	564	187	1	0
	PyuHAG20	PYU1_T014299	PYU1_G014269	K3XAQ0	Hpa2	Similar to Cml2: Probable N-acetyltransferase CML2 (Rattus norvegicus)	P. ultimum: Supercontig 122: 115592-116176 +	585	194	1	0
	PyuHAG21	PYU1_T012298	PYU1_G012272	K3X4Z9	Hpa2	Similar to yybD: UPF0039 protein yybD (Bacillus subtilis)	P. ultimum: Supercontig 781: 321764-322317 -	438	145	2	1
	PyuHAG22	PYU1_T000113	PYU1_G000113	K3W572	Hpa2	Similar to SAR1027: UPF0039 protein SAR1027 (Staphylococcus aureus (strain MRSA252))	P. ultimum: Supercontig 809: 1533841-1534293 +	453	150	1	0
	PyuHAG23	PYU1_T013969	PYU1_G013940	K3X9S0	Hpa2	Similar to yybD: UPF0039 protein yybD (Bacillus subtilis)	P. ultimum: Supercontig 248: 66816-67271 +	456	151	1	0
	PyuHAG24	PYU1_T014307	PYU1_G014277	K3XAQ8	Hpa2	Similar to Cml4: Probable N-acetyltransferase CML4 (Rattus norvegicus)	P. ultimum: Supercontig 122: 107882-108472 -	591	196	1	0
	PyuHAG25	PYU1_T014300	PYU1_G014270	K3XAQ1	Hpa2	Similar to Cml2: Probable N-acetyltransferase CML2 (Mus musculus)	P. ultimum: Supercontig 122: 114594-115136 -	543	180	1	0
	PyuHAG26	PYU1_T014302	PYU1_G014272	K3XAQ3	Hpa2	Similar to Cml2: Probable N-acetyltransferase CML2 (Mus musculus)	P. ultimum: Supercontig 122: 112057-112587 -	531	176	1	0
	PyuHAG29	PYU1_T008661	PYU1_G008644	K3WUL4	Gcn5	Similar to GCN5: Histone acetyltransferase GCN5 (Oryza sativa subsp. japonica)	P. ultimum: scf1117875581239: 614642 - 612373 －	1889	591	6	5
	PyuHAG27	PYU1_T001878	PYU1_G001876	K3WA87	Elp3	Similar to elp3: Probable elongator complex protein 3 (Dictyostelium discoideum)	P. ultimum: Supercontig 807: 922178-923985 +	1602	539	3	2
	PyuHAG28	PYU1_T004489	PYU1_G004479	K3WHP7	Elp3	Similar to MJ1136: Uncharacterized protein MJ1136 (Methanocaldococcus jannaschii)	P. ultimum: Supercontig 804: 809787-811859 -	2073	690	1	0
	PyuHat1	PYU1_T014590	PYU1_G014559	K3XBJ1	Hat1	Similar to Hat1: Histone acetyltransferase type B catalytic subunit (Rattus norvegicus)	P. ultimum: Supercontig 791: 76346-78146 +	1359	452	6	5
	PyuHAC1	PYU1_T014026	PYU1_G013997	K3X9X7	CBP/p300	Similar to HAC12: Histone acetyltransferase HAC12 (Arabidopsis thaliana)	P. ultimum: Supercontig 789: 115767-119804 +	3780	1259	2	1
	PyuHAC2	PYU1_T002189	PYU1_G002187	K3WB48	CBP/p300	Similar to HAC1: Histone acetyltransferase HAC1 (Arabidopsis thaliana)	P. ultimum: Supercontig 778: 1372410-1374861 +	2310	753	2	1
	PyuHAC3	PYU1_T008948	PYU1_G008930	K3WVF0	CBP/p300	Similar to HAC12: Histone acetyltransferase HAC12 (Arabidopsis thaliana)	P. ultimum: Supercontig 757: 505446-512249 +	5580	1859	7	6
	PyuHAF1	PYU1_T009574	PYU1_G009556	K3WX76	TAFII250	Similar to argA: Amino-acid acetyltransferase (Vibrio parahaemolyticus)	P. ultimum: Supercontig 795: 9923-11332 -	1368	455	2	1
	PyuHAM1	PYU1_T013485	PYU1_G013456	K3X8D6	MYST	Similar to HAG4: Probable MYST-like histone acetyltransferase 1 (Arabidopsis thaliana)	P. ultimum: Supercontig 694: 178928-181044 +	1332	443	8	7
	PyuHAT1	PYU1_T013941	PYU1_G013912	K3X9P2	Novel HATs in Oomycetes	Similar to LCMT2: Leucine carboxyl methyltransferase 2 (Homo sapiens)	P. ultimum: Supercontig 248: 146573-148584 +	1473	490	6	5
	PyuHAT3.1	PYU1_T011664	PYU1_G011638	K3X365	Novel HATs in Oomycetes	Similar to SPAC9.02c: Uncharacterized N-acetyltransferase C9.02c (Schizosaccharomyces pombe)	P. ultimum: Supercontig 784: 228092-228937 +	414	137	4	3
	PyuHAT3.2	PYU1_T014298	PYU1_G014268	K3XAP9	Novel HATs in Oomycetes	Similar to Cml2: Probable N-acetyltransferase CML2 (Mus musculus)	P. ultimum: Supercontig 122: 116543-117130 +	588	195	1	0
	PyuHDAC1	PYU1_T005810	PYU1_G005799	K3WLG8	Class I	Similar to HDAC1: Histone deacetylase 1 (Gallus gallus)	scf1117875581402:352726..352768 (+ strand)	1464	456	9	8
	PyuHDAC2	PYU1_T003849	PYU1_G003839	K3WFV8	Class I	Similar to HDAC1: Histone deacetylase 1 (Homo sapiens)	scf1117875582041:138002..140116 (+ strand)	1460	446	9	8
	PyuHDAC3	PYU1_T009921	PYU1_G009903	K3WY72	Class I	Similar to HDAC1: Histone deacetylase 1 (Gallus gallus)	scf1117875582027:330847..330934 (+ strand)	1344	447	4	3
	PyuHDAC4	PYU1_T006253	PYU1_G006241	K3WMR1	Class I	Similar to HDAC8: Histone deacetylase 8 (Homo sapiens)	scf1117875582028:117545..118686 (+ strand)	1071	357	2	1
	PyuHDAC5	PYU1_T000238	PYU1_G000238	K3W5J7	Class II	Similar to hdaH: Histone deacetylase-like amidohydrolase (Alcaligenes sp. (strain DSM 11172))	scf1117875582039:1184201..1185340 (+ strand)	1140	379	1	0
	PyuHDAC6	PYU1_T007409	PYU1_G007393	K3WR15	Class II	Similar to slr0245: Uncharacterized protein slr0245 (Synechocystis sp. (strain PCC 6803))	scf1117875582032:184479..185714 (- strand)	1236	411	1	0
	PyuHDAC7	PYU1_T008197	PYU1_G008181	K3WTA3	Class II	Similar to DDB_G0279267: Type-2 histone deacetylase 1 (Dictyostelium discoideum)	scf1117875582022:374550..377022 (+ strand)	2181	726	4	3
	PyuSir2.1	PYU1_T008942	PYU1_G008924	K3WVE4	Class III	Similar to sir-2.1: NAD-dependent deacetylase SIR2 homolog (Caenorhabditis briggsae)	scf1117875581987:533737..535867 (+ strand)	1832	587	5	4
	PyuSir2.2	PYU1_T005782	PYU1_G005771	K3WLE0	Class III	Similar to SIRT1: NAD-dependent deacetylase sirtuin-1 (Homo sapiens)	scf1117875581402:429947..432414 (- strand)	1390	315	8	7
	PyuSir2.3	PYU1_T010475	PYU1_G010453	K3WZS6	Class III	Similar to npdA: NAD-dependent deacetylase (Xanthomonas axonopodis pv. citri)	scf1117875581981:477254..478271 (+ strand)	936	311	2	1
	PyuSir2.4	PYU1_T014353	PYU1_G014323	K3XAV4	Class III	Similar to SIRT6: Mono-ADP-ribosyltransferase sirtuin-6 (Homo sapiens)	scf1117875581314:151389..152495 (+ strand)	1107	368	1	0

## Sheet: Pr
Organisms	Serial number in this study	JGI Gene ID	Transcript ID	EMBL Accession	UniProt Accession	Gene family in this study	Gene product name	Location	Gene (nt)	Protein (aa)	Exons	Introns
Phytophthora ramorum	PrHAG1	C_scaffold_58000024	Phyra95951	DS566055	H3HD94	Hpa2	GCN5-related N-acetyltransferase	SuperContig scaffold_58: 317,013-319,152 reverse strand.	2140	471	10	9
	PrHAG2	fgenesh1_pg.C_scaffold_34000036	Phyra78736	DS566031	H3GPS4	Hpa2	GCN5-related N-acetyltransferase	SuperContig scaffold_34: 117,694-118,167 reverse strand.	474	157	1	0
	PrHAG3	fgenesh1_pm.C_scaffold_57000008	Phyra71880	DS566054	H3G9X3	Hpa2	GCN5-related N-acetyltransferase	SuperContig scaffold_57: 179,654-180,441 reverse strand.	788	174	4	3
	PrHAG4	fgenesh1_pg.C_scaffold_20000112	Phyra76823	DS566017	H3GKL5	Hpa2	GCN5-related N-acetyltransferase	SuperContig scaffold_20: 460,387-461,448 reverse strand.	1062	204	7	6
	PrHAG5	fgenesh1_pg.C_scaffold_118000013	Phyra84606	DS566115	H3H2J3	Hpa2	GCN5-related N-acetyltransferase	SuperContig scaffold_118: 36,281-37,150 forward strand.	870	289	1	0
	PrHAG6	fgenesh1_pm.C_scaffold_43000014	Phyra71739	DS566040	H3G9M5	Hpa2	GCN5-related N-acetyltransferase	SuperContig scaffold_43: 265,360-265,905 reverse strand.	546	181	1	0
	PrHAG7	fgenesh1_pg.C_scaffold_29000122	Phyra78194	DS566026	H3GNK7	Hpa2	GCN5-related N-acetyltransferase	SuperContig scaffold_29: 525,715-526,251 forward strand.	537	178	1	0
	PrHAG8	fgenesh1_pg.C_scaffold_70000014	Phyra82286	DS566067	H3GXG8	Hpa2	GCN5-related N-acetyltransferase	SuperContig scaffold_70: 45,243-45,785 reverse strand.	543	180	1	0
	PrHAG9	fgenesh1_pg.C_scaffold_15000127	Phyra75993	DS566012	H3GIT3	Hpa2	GCN5-related N-acetyltransferase	SuperContig scaffold_15: 443,143-443,724 reverse strand.	582	193	1	0
	PrHAG10	fgenesh1_pm.C_scaffold_1691000001	Phyra72503	DS567575	H3GIT3	Hpa2	GCN5-related N-acetyltransferase	SuperContig scaffold_1691: 3,159-3,740 reverse strand.	582	193	1	0
	PrHAG11	C_scaffold_24000001	Phyra94773	DS566021	H3HC39	Hpa2	GCN5-related N-acetyltransferase	SuperContig scaffold_24: 10,645-12,877 forward strand.	2233	556	3	2
	PrHAG12	fgenesh1_pg.C_scaffold_70000027	Phyra82299	DS566067	H3GXH8	Hpa2	GCN5-related N-acetyltransferase	SuperContig scaffold_70: 86,414-86,866 forward strand.	453	150	1	0
	PrHAG13	fgenesh1_pg.C_scaffold_34000036	Phyra78736	DS566031	H3GPS4	Hpa2	GCN5-related N-acetyltransferase	SuperContig scaffold_34: 117,694-118,167 reverse strand.	474	157	1	0
	PrHAG14	fgenesh1_pg.C_scaffold_25000095	Phyra77574	DS566022	H3GM80	Elp3	GCN5-related N-acetyltransferase	SuperContig scaffold_25: 320,710-322,809 reverse strand.	2100	699	1	0
	PrHat1	fgenesh1_pg.C_scaffold_88000042	Phyra83452	DS566085	H3H008	Hat1	Histone acetyltransferase type b catalytic subunit	SuperContig scaffold_88: 167,336-168,986 forward strand.	1651	397	7	6
	PrHAC1	fgenesh1_pg.C_scaffold_53000038	Phyra80845	DS566050	H3GUF0	CBP/p300	conserved hypothetical protein	SuperContig scaffold_53: 216,345-222,386 reverse strand.	6042	1913	2	1
	PrHAC2	fgenesh1_pg.C_scaffold_8000041	Phyra74440	DS566005	H3GFF9	CBP/p300	histone acetyltransferase, putative	SuperContig scaffold_8: 156,205-158,922 forward strand.	2718	854	3	2
	PrHAC3	fgenesh1_pg.C_scaffold_22000117	Phyra77146	DS566019	H3GLB1	CBP/p300	histone acetyltransferase, putative	SuperContig scaffold_22: 422,653-429,309 reverse strand.	6657	2218	1	0
	PrHAC4	fgenesh1_pg.C_scaffold_98000020	Phyra83858	DS566095	H3H0Z0	CBP/p300	histone acetyltransferase, putative	SuperContig scaffold_98: 74,853-78,893 forward strand.	4041	1304	3	2
	PrHAF1	C_scaffold_66000046	Phyra96197	DS566063	H3HDJ2	TAFII250	GCN5-related N-acetyltransferase	SuperContig scaffold_66: 289,381-291,045 forward strand.	1665	544	2	1
	PrHAM1	C_scaffold_18000070	Phyra94528	DS566015	H3HBV1	MYST	histone acetyltransferase ESA1	SuperContig scaffold_18: 522,229-524,104 reverse strand.	1876	405	10	9
	PrHAT1	fgenesh1_pg.C_scaffold_35000064	Phyra78869	DS566032	H3GQ41	Novel HATs in Oomycetes	GCN5-related N-acetyltransferase	SuperContig scaffold_35: 176,111-178,683 reverse strand.	2573	652	4	3
	PrHAT2	C_scaffold_24000011	Phyra94783	DS566021	H3HC44	Novel HATs in Oomycetes	GCN5-related N-acetyltransferase	SuperContig scaffold_24: 179,421-181,149 reverse strand.	1729	489	4	3
	PrHAT3	fgenesh1_pg.C_scaffold_55000062	Phyra81034	DS566052	H3GUU7	Novel HATs in Oomycetes	GCN5-related N-acetyltransferase	SuperContig scaffold_55: 260,355-265,189 forward strand.	4835	1208	6	5
	PrHDAC1	fgenesh1_pm.C_scaffold_5000001	Phyra71132	DS566002	H3G8C8	Class I	Histone deacetylase	SuperContig scaffold_5: 11,044-12,886 forward strand.	1383	460	7	6
	PrHDAC2	fgenesh1_pm.C_scaffold_117000002	Phyra72250	DS566114	H3GAP9	Class I	Histone deacetylase	SuperContig scaffold_117: 8,183-10,002 reverse strand.	1368	455	9	8
	PrHDAC3	gwEuk.2029.4.1	Phyra44260	DS567905	H3G618	Class I	Histone deacetylase	SuperContig scaffold_2029: 586-1,461 forward strand.	876	292	1	0
	PrHDAC5	C_scaffold_20000042	Phyra94633	DS566017	H3HBY4	Class I	Uncharacterized protein	SuperContig scaffold_20: 484,076-486,527 forward strand.	1959	652	4	3
	PrHDAC9	fgenesh1_pm.C_scaffold_10000016	Phyra71263	DS566007	H3G8M9	Class I	Histone deacetylase	SuperContig scaffold_10: 572,604-574,217 forward strand.	1440	479	4	3
	PrHDAC4	fgenesh1_pg.C_scaffold_71000045	Phyra82406	DS566068	H3GXQ7	Class II	Uncharacterized protein	SuperContig scaffold_71: 218,561-222,684 reverse strand.	2843	1280	2	1
	PrHDAC6	fgenesh1_pg.C_scaffold_128000002	Phyra84859	DS566125	H3H326	Class II	Uncharacterized protein	SuperContig scaffold_128: 3,814-4,965 reverse strand.	1152	383	1	0
	PrHDAC7	fgenesh1_pg.C_scaffold_55000064	Phyra81036	DS566052	H3GUU9	Class II	Uncharacterized protein	SuperContig scaffold_55: 269,527-270,783 forward strand.	1257	418	1	0
	PrHDAC8	fgenesh1_pg.C_scaffold_128000002	Phyra84859	DS566125	H3H326	Class II	Uncharacterized protein	SuperContig scaffold_128: 3,814-4,965 reverse strand.	1152	383	1	0
	PrHDAC10	fgenesh1_pg.C_scaffold_32000008	Phyra78457	DS566029	H3GP62	Class II	Uncharacterized protein	SuperContig scaffold_32: 27,143-34,509 forward strand.	6852	2283	6	5
	PrHDAC11	fgenesh1_pg.C_scaffold_93000019	Phyra83664	DS566090	H3H0H9	Class II	Uncharacterized protein	SuperContig scaffold_93: 97,761-100,325 forward strand.	2181	726	4	3
	PrSir2.1	fgenesh1_pg.C_scaffold_23000032	Phyra77220	DS566020	H3GLH0	Class III	Uncharacterized protein	SuperContig scaffold_23: 111,142-113,079 reverse strand.	1623	540	5	4
	PrSir2.2	fgenesh1_pg.C_scaffold_53000029	Phyra80836	DS566050	H3GUE2	Class III	Uncharacterized protein	SuperContig scaffold_53: 136,926-138,768 reverse strand.	1455	484	5	4
	PrSir2.3	fgenesh1_pg.C_scaffold_104000028	Phyra84140	DS566101	H3H1L0	Class III	Uncharacterized protein	SuperContig scaffold_104: 106,593-107,735 forward strand.	1143	380	1	0
	PrSir2.4	fgenesh1_pg.C_scaffold_1422000001	Phyra86976	DS567307	H3H867	Class III	Uncharacterized protein	SuperContig scaffold_1422: 6-848 reverse strand.	843	281	1	0
	PrSir2.5	e_gwEuk.113.4.1	Phyra113755			Class III	Uncharacterized protein	SuperContig scaffold_113:16112-17142, forward strand.	1031	301	4	3
	PrSir2.6	fgenesh1_pg.C_scaffold_113000002	Phyra84423	DS566110	H3H260	Class III	Uncharacterized protein	SuperContig scaffold_113: 15,117-16,656 forward strand.	1017	338	4	3

## Sheet: Pca
Organisms	Serial number in this study	JGI Gene ID	JGI Protein ID	Gene family in this study	Gene product name	Location	Gene (nt)	Protein (aa)	Exons	Introns
Phytophthora capsici	PcaHAG1	estExt2_Genewise1Plus.C_PHYCAscaffold_330257	549691	Gcn5	hypothetical protein	PHYCAscaffold_33:412404-415342 -	2939	509	5	4
	PcaHAG2	fgenesh2_kg.PHYCAscaffold_60_#_32_#_Contig1767.1	510444	Hpa2	hypothetical protein	PHYCAscaffold_60:259643-260659 +	1017	288	3	2
	PcaHAG3	e_gw1.1.1607.1	97100	Hpa2	hypothetical protein	PHYCAscaffold_1:414526-415109 +	584	157	3	2
	PcaHAG4	e_gw1.1.1521.1	96692	Hpa2	hypothetical protein	PHYCAscaffold_1:416794-417425 -	632	163	3	2
	PcaHAG5	e_gw1.125.30.1	131984	Hpa2	hypothetical protein	PHYCAscaffold_125:28653-29126 +	474	157	1	0
	PcaHAG6	fgenesh2_kg.PHYCAscaffold_34_#_26_#_4101071:1	508330	Hpa2	hypothetical protein	PHYCAscaffold_34:130036-130532 +	462	153	1	0
	PcaHAG7	estExt2_fgenesh1_pm.C_PHYCAscaffold_50271	525930	Hpa2	hypothetical protein	PHYCAscaffold_5:1517538-1518347 -	810	174	4	3
	PcaHAG8	e_gw1.68.120.1	127451	Hpa2	hypothetical protein	PHYCAscaffold_68:284486-285394 -	909	184	5	4
	PcaHAG10	fgenesh1_pm.PHYCAscaffold_50_#_22	10484	Hpa2	hypothetical protein	PHYCAscaffold_50:176983-177516 -	534	177	1	0
	PcaHAG11	fgenesh1_pm.PHYCAscaffold_49_#_20	10388	Hpa2	hypothetical protein	PHYCAscaffold_49:81032-81797 +	766	127	1	0
	PcaHAG12	e_gw1.34.297.1	117782	Hpa2	hypothetical protein	PHYCAscaffold_34:91123-91662 -	540	179	1	0
	PcaHAG13	fgenesh1_pg.PHYCAscaffold_20_#_148	16560	Hpa2	hypothetical protein	PHYCAscaffold_20:697539-698189 -	651	216	1	0
	PcaHAG14	estExt2_Genewise1.C_PHYCAscaffold_1520006	577592	Hpa2	hypothetical protein	PHYCAscaffold_152:5020-5568 +	549	182	1	0
	PcaHAG15	e_gw1.20.614.1	111685	Hpa2	hypothetical protein	PHYCAscaffold_20:699729-700313 -	585	194	1	0
	PcaHAG16	estExt2_fgenesh1_pm.C_PHYCAscaffold_120105	526746	Hpa2	hypothetical protein	PHYCAscaffold_12:1050136-1050684 +	549	182	1	0
	PcaHAG17	estExt2_Genewise1Plus.C_PHYCAscaffold_120674	543698	Hpa2	hypothetical protein	PHYCAscaffold_12:1046874-1047422 +	549	182	1	0
	PcaHAG18	estExt2_fgenesh1_pg.C_PHYCAscaffold_200147	534154	Hpa2	hypothetical protein	PHYCAscaffold_20:701404-701931 -	528	175	1	0
	PcaHAG19	estExt2_Genewise1.C_PHYCAscaffold_40642	560159	Hpa2	hypothetical protein	PHYCAscaffold_4:971758-972037 +	270	89	1	0
	PcaHAG20	fgenesh1_pg.PHYCAscaffold_63_#_34	20410	Hpa2	hypothetical protein	PHYCAscaffold_63:268536-269183 -	648	215	1	0
	PcaHAG21	estExt2_Genewise1Plus.C_PHYCAscaffold_150262	544590	Hpa2	hypothetical protein	PHYCAscaffold_15:405533-406006 +	474	157	1	0
	PcaHAG23	estExt2_Genewise1.C_PHYCAscaffold_290035	568441	Hpa2	hypothetical protein	PHYCAscaffold_29:50224-50677 +	454	143	1	0
	PcaHAG24	e_gw1.7.87.1	103251	Hpa2	hypothetical protein	PHYCAscaffold_7:570530-571246 +	717	238	1	0
	PcaHAG25	e_gw1.325.6.1	133110	Hpa2	hypothetical protein	PHYCAscaffold_325:4267-4983 +	717	238	1	0
	PcaHAG26	e_gw1.7.95.1	102612	Hpa2	hypothetical protein	PHYCAscaffold_7:571312-572049 -	738	245	1	0
	PcaHAG27	e_gw1.7.93.1	102820	Hpa2	hypothetical protein	PHYCAscaffold_7:575751-576470 +	720	239	1	0
	PcaHAG28	fgenesh1_pg.PHYCAscaffold_12_#_128	15303	Hpa2	hypothetical protein	PHYCAscaffold_12:1051414-1051794 +	381	126	1	0
	PcaHAG9	estExt2_Genewise1.C_PHYCAscaffold_320136	569314	Elp3	hypothetical protein	PHYCAscaffold_32:232774-234354 -	1581	496	1	0
	PcaHAG22	estExt2_Genewise1.C_PHYCAscaffold_490157	572705	Elp3	hypothetical protein	PHYCAscaffold_49:194114-195872 +	1759	543	2	1
	PcaHat1	estExt2_Genewise1Plus.C_PHYCAscaffold_950066	556787	Hat1	hypothetical protein	PHYCAscaffold_95:98143-99780 +	1638	426	1	0
	PcaHAC1	estExt2_Genewise1.C_PHYCAscaffold_680082	575031	CBP/p300	hypothetical protein	PHYCAscaffold_68:200727-204473 -	3747	755	6	5
	PcaHAC2	estExt2_fgenesh1_pm.C_PHYCAscaffold_1090001	531319	CBP/p300	hypothetical protein	PHYCAscaffold_109:35421-39206 +	3786	863	4	3
	PcaHAF1	e_gw1.58.244.1	125448	TAFII250	hypothetical protein	PHYCAscaffold_58:176265-177608 -	1344	447	1	0
	PcaHAM1	fgenesh1_pm.PHYCAscaffold_19_#_25	7371	MYST	hypothetical protein	PHYCAscaffold_19:230598-232458 +	1861	436	9	8
	PcaHAT2	estExt2_fgenesh1_pg.C_PHYCAscaffold_100155	533137	Novel HATs in Oomycetes	hypothetical protein	PHYCAscaffold_10:1182829-1183636 +	811	245	2	1
	PcaHAT3	estExt2_Genewise1Plus.C_PHYCAscaffold_160444	544944	Novel HATs in Oomycetes	hypothetical protein	PHYCAscaffold_16:696243-697775 +	1533	470	3	2
	PcaHDAC6	estExt2_Genewise1.C_PHYCAscaffold_80344	561967	Class I	hypothetical protein	PHYCAscaffold_8:570222-572245 (-)	2024	461	7	6
	PcaHDAC7	e_gw1.76.45.1	128481	Class I	hypothetical protein	PHYCAscaffold_76:140873-142384 (+)	1512	447	3	2
	PcaHDAC8	fgenesh2_kg.PHYCAscaffold_8_#_75_#_Contig2612.1	504506	Class I	hypothetical protein	PHYCAscaffold_8:588984-590916 (-)	1933	444	8	7
	PcaHDAC1	gw1.71.208.1	78413	Class II	hypothetical protein	PHYCAscaffold_71:205827-206558 (-)	732	244	1	0
	PcaHDAC2	e_gw1.7.89.1	102908	Class II	hypothetical protein	PHYCAscaffold_7:613969-615149 (-)	1281	270	5	4
	PcaHDAC3	e_gw1.89.154.1	129938	Class II	hypothetical protein	PHYCAscaffold_89:47688-48842 (+)	1155	384	1	0
	PcaHDAC4	estExt2_Genewise1.C_PHYCAscaffold_160491	564923	Class II	hypothetical protein	PHYCAscaffold_16:700602-701958 (-)	1357	418	1	0
	PcaHDAC5	e_gw1.18.71.1	110189	Class II	hypothetical protein	PHYCAscaffold_18:590751-591749 (+)	999	332	1	0
	PcaSir2.1	gw1.8.29.1	35998	Class III	hypothetical protein	PHYCAscaffold_8:1108907-1109918 (+)	1012	265	4	3
	PcaSir2.2	estExt2_Genewise1Plus.C_PHYCAscaffold_700146	555178	Class III	hypothetical protein	PHYCAscaffold_70:272913-274082 (-)	1170	302	3	2
	PcaSir2.3	estExt2_fgenesh1_pm.C_PHYCAscaffold_680016	530554	Class III	hypothetical protein	PHYCAscaffold_68:177110-179087 (-)	1970	528	4	3

## Sheet: Pcn
Organisms	Serial number in this study	JGI Gene ID	JGI Protein ID	Gene family in this study	Gene product name	Location	Gene (nt)	Protein (aa)	Exons	Introns
Phytophthora cinannmomi	PcnHAG4	fgenesh1_kg.3_#_178_#_Locus7765v1rpkm16.93	89356	Gcn5	hypothetical protein	scaffold_3:635732-638136 -	2405	639	5	4
	PcnHAG1	fgenesh1_kg.45_#_29_#_Locus4202v1rpkm43.85	93143	Hpa2	hypothetical protein	scaffold_45:293118-294486 +	1369	187	5	4
	PcnHAG2	fgenesh1_kg.230_#_10_#_Locus6096v1rpkm26.11	98551	Hpa2	hypothetical protein	scaffold_230:46977-47813 +	837	117	2	1
	PcnHAG3	CE187738_1237	518792	Hpa2	hypothetical protein	scaffold_7:143791-144780 +	990	166	5	4
	PcnHAG5	fgenesh1_kg.32_#_17_#_Locus7063v1rpkm20.40	92352	Hpa2	hypothetical protein	scaffold_32:213104-213715 +	612	183	1	0
	PcnHAG6	fgenesh1_pm.225_#_27	87000	Hpa2	hypothetical protein	scaffold_225:69363-70249 -	887	131	4	3
	PcnHAG7	e_gw1.225.15.1	251707	Hpa2	hypothetical protein	scaffold_225:67080-67966 +	887	131	4	3
	PcnHAG8	fgenesh1_kg.228_#_9_#_Locus4782v1rpkm37.04	98506	Hpa2	hypothetical protein	scaffold_228:40043-41112 -	1070	181	1	0
	PcnHAG9	fgenesh1_kg.128_#_23_#_Locus12761v1rpkm3.53	96513	Hpa2	hypothetical protein	scaffold_128:84073-84697 +	625	181	1	0
	PcnHAG10	fgenesh1_kg.128_#_26_#_Locus7176v1rpkm19.82	96516	Hpa2	hypothetical protein	scaffold_128:87326-88550 +	1225	283	1	0
	PcnHAG11	fgenesh1_kg.128_#_25_#_Locus18356v1rpkm0.83	96515	Hpa2	hypothetical protein	scaffold_128:86386-87115 +	830	197	1	0
	PcnHAG12	fgenesh1_kg.200_#_26_#_Locus9083v1rpkm11.66	98094	Hpa2	hypothetical protein	scaffold_200:102277-102951 +	675	177	1	0
	PcnHAG13	estExt_fgenesh1_pg.C_1280023	118721	Hpa2	hypothetical protein	scaffold_128:84837-86161 +	1325	290	4	3
	PcnHAG14	fgenesh1_kg.200_#_25_#_Locus18576v1rpkm0.79	98093	Hpa2	hypothetical protein	scaffold_200:101220-101920 +	701	183	1	0
	PcnHAG15	estExt_Genewise1Plus.C_2280078	326832	Hpa2	hypothetical protein	scaffold_228:84119-84747 +	629	151	1	0
	PcnHAG16	e_gw1.120.50.1	240856	Hpa2	hypothetical protein	scaffold_120:162137-162610 +	474	157	1	0
	PcnHAG17	fgenesh1_pg.228_#_22	73204	Hpa2	hypothetical protein	scaffold_228:83574-84026 +	453	150	1	0
	PcnHAG18	e_gw1.120.7.1	240708	Hpa2	hypothetical protein	scaffold_120:152987-153436 -	450	149	1	0
	PcnHAG19	fgenesh1_kg.40_#_15_#_Locus3543v1rpkm54.73	92839	Hpa2	hypothetical protein	scaffold_40:82217-83049 +	833	195	1	0
	PcnHAG20	e_gw1.143.117.1	243934	Hpa2	hypothetical protein	scaffold_143:65142-65704 +	663	140	3	2
	PcnHAG21	estExt_Genewise1.C_1020017	284246	Hpa2	hypothetical protein	scaffold_102:14207-15835 +	1629	420	4	3
	PcnHAG22	e_gw1.88.218.1	235507	Hpa2	hypothetical protein	scaffold_88:200713-201279 -	567	188	1	0
	PcnHAG23	e_gw1.143.175.1	243979	Hpa2	hypothetical protein	scaffold_143:67818-68444 -	627	116	2	1
	PcnHAG24	fgenesh1_kg.17_#_82_#_Locus13399v1rpkm2.84	91312	Hpa2	hypothetical protein	scaffold_17:460133-460789 -	657	159	1	0
	PcnHAG26	fgenesh1_kg.262_#_13_#_Locus6856v1rpkm21.43	98883	Hpa2	hypothetical protein	scaffold_262:43316-44522 +	1207	296	1	0
	PcnHAG27	e_gw1.246.83.1	253246	Hpa2	hypothetical protein	scaffold_246:85092-85820 -	729	242	1	0
	PcnHAG28	e_gw1.246.36.1	253233	Hpa2	hypothetical protein	scaffold_246:88434-89186 -	753	250	1	0
	PcnHAG25	gm1.5308_g	5308	Elp3	hypothetical protein	scaffold_24:328294-330048 -	1755	540	2	1
	PcnHAG29	fgenesh1_kg.100_#_9_#_Locus12563v1rpkm3.75	95679	Elp3	hypothetical protein	scaffold_100:52583-54775 +	2193	699	1	0
	PcnHat1	e_gw1.22.78.1	218545	Hat1	hypothetical protein	scaffold_22:45664-47311 -	1648	425	6	5
	PcnHAC1	fgenesh1_kg.251_#_4_#_Locus6404v1rpkm23.96	98795	CBP/p300	hypothetical protein	scaffold_251:44859-51823 -	6965	2192	2	1
	PcnHAC2	CE15312_44286	346366	CBP/p300	hypothetical protein	scaffold_11:132619-139907 +	7289	2265	1	0
	PcnHAC3	estExt_fgenesh1_pg.C_440007	115420	CBP/p300	hypothetical protein	scaffold_44:22449-26643 -	4195	1356	2	1
	PcnHAF1	fgenesh1_pm.74_#_72	82725	TAFII250	hypothetical protein	scaffold_74:162617-164308 +	1692	563	1	0
	PcnHAM1	gm1.16897_g	16897	MYST	hypothetical protein	scaffold_184:94712-96664 +	1953	476	8	7
	PcnHAT1	estExt_Genemark1.C_3480010	35357	Novel HATs in Oomycetes	hypothetical protein	scaffold_348:21456-23523 -	2068	557	5	4
	PcnHAT2	fgenesh1_kg.85_#_15_#_Locus8744v1rpkm12.88	95171	Novel HATs in Oomycetes	hypothetical protein	scaffold_85:90897-99913 +	8017	560	3	2
	PcnHAT3	gm1.21720_g	21720	Novel HATs in Oomycetes	hypothetical protein	scaffold_489:14214-15766 -	1553	470	3	2
	HDAC1	estExt_fgenesh1_pg.C_730004	116949	Class I	hypothetical protein	scaffold_73:96731-98608 +	1878	460	7	6
	HDAC2	estExt_fgenesh1_pg.C_730001	116947	Class I	hypothetical protein	scaffold_73:85656-87533 +	1878	460	7	6
	HDAC3	gm1.14611_g	14611	Class I	hypothetical protein	scaffold_133:190753-192608 +	1856	451	8	7
	HDAC4	estExt_Genewise1Plus.C_3540011	329833	Class I	hypothetical protein	scaffold_354:13985-15991 -	2007	447	4	3
	HDAC7	estExt_Genemark1.C_70040	24525	Class I	hypothetical protein	scaffold_7:109468-110564 -	1097	209	3	2
	HDAC5	fgenesh1_kg.79_#_37_#_Locus11097v1rpkm6.25	94979	Class II	hypothetical protein	scaffold_79:265244-266458 +	1215	367	1	0
	HDAC6	fgenesh1_pm.46_#_37	80907	Class II	hypothetical protein	scaffold_46:281459-282727 -	1269	400	2	1
	HDAC8	CE62888_7408	393942	Class II	hypothetical protein	scaffold_18:252248-255117 -	2870	858	1	0
	HDAC9	estExt_Genewise1.C_2100018	291759	Class II	hypothetical protein	scaffold_210:22188-24820 -	2633	773	4	3
	HDAC10	e_gw1.4.780.1	208503	Class II	hypothetical protein	scaffold_4:103000-110443 -	7444	2341	5	4
	Sir2.1	gm1.17845_g	17845	Class III	hypothetical protein	scaffold_211:106633-108570 +	1938	546	5	4
	Sir2.2	gm1.1719_g	1719	Class III	hypothetical protein	scaffold_6:31342-33279 +	1938	546	5	4
	Sir2.3	estExt_fgenesh1_pm.C_2510001	110084	Class III	hypothetical protein	scaffold_251:22255-31241 -	8987	1087	8	7
	Sir2.4	fgenesh1_kg.138_#_1_#_Locus6159v2rpkm12.93	96751	Class III	hypothetical protein	scaffold_138:6528-7681+	1154	303	3	2
	Sir2.5	estExt_Genemark1.C_10269	23221	Class III	hypothetical protein	scaffold_1:760126-761537 -	1412	403	2	1

## Sheet: Ala
Organisms	Serial number in this study	Emsembl Gene ID	Transcript ID	EMBL Accession	UniProt Accession	Gene family in this study	Gene product name	Location	Gene (nt)	Protein (aa)	Exons	Introns
Albugo laibachii	AlaHAG1	ALNC14_117790	CCA25635	FR824354	F0WW28	Gcn5	histone acetyltransferase putative	SuperContig FR824354: 8,289-9,987 +	1353	450	7	6
	AlaHAG2	ALNC14_004740	CCA14331	FR824048	F0VZW0	Hpa2	conserved hypothetical protein	SuperContig FR824048: 163,741-164,925 -	1185	394	1	0
	AlaHAG3	ALNC14_068410	CCA20698	FR824146	F0WHH9	Hpa2	acetyltransferase (GNAT) family protein	SuperContig FR824146: 43,778-44,302 -	525	174	1	0
	AlaHAG4	ALNC14_028870	CCA16744	FR824180	F0W6J9	Hpa2	hypothetical protein PITG_08302	SuperContig FR824070: 64,301-64,792 +	492	163	1	0
	AlaHAG5	ALNC14_079890	CCA21846	FR824070	F0W6J9	Hpa2	histone acetyltransferase putative	SuperContig FR824180: 63,634-64,125 forward strand	492	163	1	0
	AlaHAG6	ALNC14_032600	CCA17117	FR824075	F0W7L6	Hpa2	Nterminal acetyltransferase complex ARD1 subunit pu	SuperContig FR824075: 79,396-80,019 forward strand	522	173	3	2
	AlaHAG7	ALNC14_106800	CCA24536	FR824289	F0WT49	Hpa2	acetyltransferase (GNAT) family putative	SuperContig FR824289: 31,227-31,700 forward strand	474	157	1	0
	AlaHAG8	ALNC14_029350	CCA16792	FR824071	F0W6P7	Hpa2	Nacetyltransferase putative	SuperContig FR824071: 13,828-14,541 reverse strand	714	237	1	0
	AlaHAG10	ALNC14_065230	CCA20380	FR824137	F0WGL6	Hpa2	Nacetyltransferase putative	SuperContig FR824137: 52,957-53,770 forward strand.	765	254	2	1
	AlaHAG11	ALNC14_043170	CCA18174	FR824091	F0WAK3	Hpa2	conserved hypothetical protein	SuperContig FR824091: 63,497-64,398 reverse strand	807	268	3	2
	AlaHAG9	ALNC14_089470	CCA22804	FR824213	F0WNB5	Elp3	elongator complex protein putative	SuperContig FR824213: 37,565-39,538 reverse strand.	1974	657	1	0
	AlaHAG12	ALNC14_036600	CCA17517	FR824081	F0W8R0	Elp3	histone acetyltransferase gcn5type hat putative	SuperContig FR824081: 67,474-69,150 forward strand.	1626	541	2	1
	AlaHat1	ALNC14_040050	CCA17862	FR824086	F0W9P4	Hat1	histone acetyltransferase putative	SuperContig FR824086: 71,299-72,480 reverse strand.	987	328	5	4
	AlaHAC1	ALNC14_138750	CCA27731	FR824653	F0X1N5	CBP/p300	conserved hypothetical protein	SuperContig FR824653: 309-6,323 reverse strand	6015	2004	1	0
	AlaHAC2	ALNC14_107250	CCA24581	FR824292	F0WT92	CBP/p300	histone acetyltransferase putative	SuperContig FR824292: 4,656-11,009 forward strand	6354	2117	1	0
	AlaHAF1	ALNC14_101660	CCA24022	FR824263	F0WRQ7	TAFII250	aminoacid acetyltransferase putative	SuperContig FR824263: 11,772-13,412 reverse strand	1587	528	2	1
	AlaHAM1	ALNC14_122030	CCA26059	FR824388	F0WX68	MYST	conserved hypothetical protein	SuperContig FR824388: 22,315-23,973 reverse strand.	1314	437	7	6
	AlaHAT2	ALNC14_105970	CCA24453	FR824286	F0WSW9	Novel HATs in Oomycetes	inositol oxygenase putative	SuperContig FR824286: 3,785-5,587 forward strand	1635	544	3	2
	AlaHDAC3	ALNC14_001490	CCA14006	FR824046	F0VYZ1	Class I	histone deacetylase putative	SuperContig FR824046: 409,811-411,672 reverse strand.	1509	502	7	6
	AlaHDAC4	ALNC14_038280	CCA17685	FR824084	F0W972	Class I	histone deacetylase putative	SuperContig FR824084: 5,288-6,328 reverse strand.	1041	346	1	0
	AlaHDAC1	ALNC14_058850	CCA19742	FR824123	F0WEW0	Class II	histone deacetylase putative	SuperContig FR824123: 17,617-20,178 reverse strand	2562	853	1	0
	AlaHDAC2	ALNC14_032930	CCA17150	FR824076	F0W7P9	Class II	histone deacetylase putative	SuperContig FR824076: 5,125-6,375 forward strand.	1251	461	1	0
	AlaSir2	ALNC14_001250	CCA13982	FR824046	F0VYW7	Class III	NADdependent histone deacetylase sir2like protein putative	SuperContig FR824046: 352,347-354,168 forward strand.	1578	525	5	4

## Sheet: Hpa
Organisms	Serial number in this study	Emsembl Gene ID	Transcript ID	EMBL Accession	UniProt Accession	Gene family in this study	Gene product name	Location	Gene (nt)	Protein (aa)	Exons	Introns
Hyaloperonospora arabidopsidis	HpaHAG1	HpaG800477	HpaT800477	JH597777	M4B2H9	Gcn5	Uncharacterized protein	H. parasitica: Contig 2: 1052524-1054878 +	2124	707	4	3
	HpaHAG2	HpaG804723	HpaT804723	JH598180	M4BEK5	Hpa2	Uncharacterized protein	H. parasitica: Contig 31: 129789-130928 -	945	314	3	2
	HpaHAG3	HpaG813854	HpaT813854	JH598198	M4C436	Hpa2	Uncharacterized protein	H. parasitica: Contig 353: 7676-8131 +	456	151	1	0
	HpaHAG4	HpaG810645	HpaT810645	JH597987	M4BVV1	Hpa2	Uncharacterized protein	H. parasitica: Contig 132: 58302-59292 -	552	183	5	4
	HpaHAG5	HpaG813553	HpaT813553	ABWE02002619	M4C386	Hpa2	Uncharacterized protein	H. parasitica: Contig 291: 32445-32864 +	420	139	1	0
	HpaHAG6	HpaG812661	HpaT812661	JH598085	M4C0V7	Hpa2	Uncharacterized protein	H. parasitica: Contig 212: 45002-45535 +	534	177	1	0
	HpaHAG7	HpaG808956	HpaT808956	JH598628	M4BRB7	Hpa2	Uncharacterized protein	H. parasitica: Contig 91: 207116-207591 -	477	102	3	2
	HpaHAG8	HpaG804824	HpaT804824	JH598187	M4BEV6	Hpa2	Uncharacterized protein	H. parasitica: Contig 32: 78732-79842 +	1110	222	3	2
	HpaHAG9	HpaG805994	HpaT805994	JH598269	M4BHW8	Hpa2	Uncharacterized protein	H. parasitica: Contig 44: 340488-340931 -	444	147	1	0
	HpaHAG10	HpaG803919	HpaT803919	JH598126	M4BCA3	Hpa2	Uncharacterized protein	H. parasitica: Contig 24: 181219-181704 +	486	161	1	0
	HpaHAG12	HpaG813790	HpaT813790	JH598184	M4C3X2	Hpa2	Uncharacterized protein	H. parasitica: Contig 334: 6288-6881 +	594	197	1	0
	HpaHAG11	HpaG809393	HpaT809393			Elp3	Uncharacterized protein	H. parasitica: Contig 100: 147679-149754 +	2076	691	1	0
	HpaHAC1	HpaG813509	HpaT813509	ABWE02002582	M4C342	CBP/p300	Uncharacterized protein	H. parasitica: Contig 285: 24588-30392 +	5805	1934	1	0
	HpaHAC2	HpaG810841	HpaT810841	JH597996	M4BWE0	CBP/p300	Uncharacterized protein	H. parasitica: Contig 138: 131099-137767 -	6669	2222	1	0
	HpaHAC3	HpaG811771	HpaT811771	JH598051	M4BYX3	CBP/p300	Uncharacterized protein	H. parasitica: Contig 168: 122040-124688 -	2328	775	1	0
	HpaHAC4	HpaG803758	HpaT803758	JH598116	M4BBU4	CBP/p300	Uncharacterized protein	H. parasitica: Contig 23: 53685-57325 -	3132	1034	4	3
	HapHAF1	HpaG807575	HpaT807575	JH598412	M4BMD8	TAFII250	Uncharacterized protein	H. parasitica: Contig 65: 350356-351597 +	1242	413	1	0
	HpaHAM1	HpaG807811	HpaT807811	JH598440	M4BN24	MYST	Histone acetyltransferase	H. parasitica: Contig 69: 319310-321337 +	1362	453	8	7
	HpaHat1	HpaG811125	HpaT811125			Hat1	Uncharacterized protein	H. parasitica: Contig 147: 40119-42047 -	1929	442	3	2
	HpaHAT1	HpaG813789	HpaT813789	JH598184	M4C3X1	Novel HATs in Oomycetes	Uncharacterized protein	H. parasitica: Contig 334: 5022-6881 +	1611	536	4	3
	HpaHDAC1	HpaG813449	HpaT813449	JH598144	M4C2Y2	Class I	Uncharacterized protein	scaffold_277: 21,749-23,385 reverse strand	1218	405	5	4
	HpaHDAC2	HpaG809061	HpaT809061	JH598649	M4BRM1	Class I	Uncharacterized protein	scaffold_93: 188,981-190,642 reverse strand.	1344	447	4	3
	HpaHDAC3	HpaG809060	HpaT809060	JH598649	M4BRM0	Class I	Histone deacetylase	scaffold_93: 188,981-190,629 reverse strand	1287	428	3	2
	HpaHDAC4	HpaG802910	HpaT802910	JH598031	M4B9F1	Class II	Uncharacterized protein	scaffold_16: 89,969-90,959 reverse strand.	792	263	2	1
	HpaHDAC5	HpaG810787	HpaT810787	JH597995	M4BW86	Class II	Uncharacterized protein	scaffold_137: 50,335-52,971 reverse strand.	2637	878	1	0
	HpaSir2.1	HpaG807378	HpaT807378	JH598398	M4BLU3	Class III	Uncharacterized protein	scaffold_63: 105,484-106,290 forward strand	807	268	1	0
	HpaSir2.2	HpaG810641	HpaT810641	JH597987	M4BVU7	Class III	Uncharacterized protein	scaffold_132: 1,017-2,209 reverse strand.	1092	363	2	1
	HpaSir2.3	HpaG803057	HpaT803057	JH598048	M4B9U7	Class III	Uncharacterized protein	scaffold_17: 163,521-164,663 forward strand.	1143	380	1	0
	HpaSir2.4	HpaG807377	HpaT807377	JH598398	M4BLU2	Class III	Uncharacterized protein	scaffold_63: 104,325-105,092 forward strand.	681	226	2	1
	HpaSir2.5	HpaG811094	HpaT811094	JH598013	M4BX43	Class III	Uncharacterized protein	scaffold_145: 148,689-149,673 reverse strand.	765	254	4	3

[truncated: 8 more sheets: Pti, Tps, Tet, Sce, Hsa, Ath, Gla, others]
