# Supplementary material for: Diversity, evolution and expression profiles of histone acetyltransferases and deacetylases in oomycetes
Source: BMC Genomics. 2016 Nov 16;17:927. doi: 10.1186/s12864-016-3285-y (PMC5112689; doi:10.1186/s12864-016-3285-y)
Supplement: Additional file 5: — EST, cDNA data and microarray expression values of HATs and HDACs of Phytophthora infestans. Data were from NCBI UniGene and GEO DataSets. (XLSX 33 kb) [file 12864_2016_3285_MOESM5_ESM.xlsx]

## Sheet: gene EST in NCBI
Serial number in this study	Gene ID	Gene family designated in this study	Gene product name	UGID	UniGene	cDNA		No. EST sequences	EST GenBank entry														Comparison of cluster transcripts with RefSeq proteins
									development stages							stress					infection
						+/-	no.		mycelium, non-sporulating growth	mycelium, sporulating growth	sporangia, purified	sporangia, cleaving	zoospore	cysts, germinating	mating of 88069 (A1) and 618 (A2)	mycelium, heat treated	mycelium, nitrogen starvation	mycelium, carbon starvation	mycelium, starved in water	mycelium, Plich medium	infected tomato, center of lesion 3 dpi	T30-4 NORMALIZED	Best Hits or best Hits from model organisms
PifHAG1	PITG_20197.2	Gcn5	histone acetyltransferase, putative			-	0	0
PifHAG2	PITG_08037.1	Hpa2	conserved hypothetical protein	5469089	Pin.10501	+	4	4					CV951552.1		CV939945.1		CV908858.1					GR290175.1	no hits
PifHAG3	PITG_14481.2	Hpa2	acetyltransferase (GNAT) family, putative			-	0	0
PifHAG4	PITG_16695.2	Hpa2	N-acetyltransferase 5	1466069	Pin.2754	+	4	6	CV895197.1		CV926356.1				CV934933.1							GR299558.1, GR300127.1, GR300128.1	NP_563677.1 peptide alpha-N-acetyltransferase Arabidopsis thaliana
PifHAG5	PITG_06343.1	Hpa2	N-terminal acetyltransferase complex ARD1 subunit	2194543	Pin.4721	+	4	4				CV913513.1			CV934222.1		CV903741.1	CV909937.1					XP_001696115.1 N-acetyltransferase-like protein Chlamydomonas reinhardtii
PifHAG6	PITG_14006.2	Hpa2	N-acetyltransferase, putative	2194876	Pin.5054	+	3	5	CV895513.1						CV934632.1, CV938150.1		CV906100.1, CV905200.1						XP_001691820.1 hypothetical protein CHLREDRAFT_115555 C. reinhardtii
PifHAG7	PITG_14487.2	Hpa2	acetyltransferase (GNAT) family, putative			-	0	0
PifHAG8	PITG_11914.2	Hpa2	acetyltransferase (GNAT) family protein, putative			-	0	0
PifHAG9	PITG_22654.2	Hpa2	conserved hypothetical protein			-	0	0
PifHAG10	PITG_03971.1	Hpa2	acetyltransferase (GNAT) family, putative	2194200	Pin.4378	+	3	3	CV893879.1				CV945984.1	CV921881.1									no hits
PifHAG11	PITG_18300.2	Hpa2	conserved hypothetical protein			-	0	0
PifHAG12	PITG_12865.2	Hpa2	acetyltransferase (GNAT) family, putative			-	0	0
PifHAG13	PITG_06396.1	Hpa2	N-acetyltransferase, putative			-	0	0
PifHAG14	PITG_03972.1	Hpa2	acetyltransferase (GNAT) family, putative			-	0	0
PifHAG15	PITG_12868.2	Hpa2	acetyltransferase (GNAT) family, putative			-	0	0
PifHAG16	PITG_15429.2	Hpa2	conserved hypothetical protein			-	0	0
PifHAG17	PITG_02980.1	Hpa2	conserved hypothetical protein			-	0	0
PifHAG18	PITG_10274.1	Hpa2	acetyltransferase (GNAT) family, putative			-	0	0
PifHAG19	PITG_08302.1	Hpa2	hypothetical protein	2194963	Pin.5141	+	5	5						CV918686.1			CV902662.1		CV956227.1	CV963068.1		GR291508.1	NP_193076.2 unknown protein A. thaliana
PifHAG20	PITG_21717.2	Hpa2	acetyltransferase (GNAT) family, putative			-	0	0
PifHAG21	PITG_01143.1	Hpa2	conserved hypothetical protein	1474889	Pin.533	+	2	4					CV946842.1									GR290307.1,GR290308.1,GR298137.1	no hits
PifHAG22	PITG_02528.1	Elp3	elongator complex protein, putative	4026870	Pin.9533	+	1	4														GR289615.1,GR289616.1,GR291392.1,GR291393.1	XP_002370331.1 elongator complex protein 3, putative Toxoplasma gondii
PifHAG23	PITG_01099.1	Elp3	elongator complex protein 3			-	0	0
PifHat1	PITG_00186.1	Hat1	histone acetyltransferase, putative			-	0	0
PifHAC1	PITG_06355.1	CBP/p300	conserved hypothetical protein			-	0	0
PifHAC2	PITG_18027.2	CBP/p300	histone acetyltransferase, putative	1464543	Pin.1228	+	5	5					CV952715.1	DW010089.1		CV927530.1			CV954962.1	CV963420.1			no hits
PifHAC3	PITG_07302.1	CBP/p300	histone acetyltransferase, putative	2193836	Pin.4014	+	3	3							CV934195.1				CV954521.1	CV964443.1			no hits
PifHAC4	PITG_08587.1	CBP/p300	histone acetyltransferase, putative			-	0	0
PifHAF1	PITG_01564.1	TAFII250	amino-acid acetyltransferase, putative	3869123	Pin.7715	+	3	4		CV901444.1							CV907715.1		CV955019.1,CV957674.1				no hits
PifHAM1	PITG_01456.1	MYST	histone acetyltransferase ESA1	2193453	Pin.3631	+	4	19				CV913328.1						CV956633.1, CV959175.1					XP_002965451.1 hypothetical protein SELMODRAFT_84658 Selaginella moellendorffii
PifHAT1	PITG_11234.2	Novel HATs in Oomycetes	conserved hypothetical protein	1475209	Pin.853	+	1	1							CV934025.1								no hits
PifHAT2	PITG_06479.1	Novel HATs in Oomycetes	inositol oxygenase, putative			-	0	0
PifHAT3	PITG_21166.2	Novel HATs in Oomycetes	conserved hypothetical protein			-	0	0
						+	4	4
PifHDAC1	PITG_01897.1	Class I	histone deacetylase, putative	2416170	Pin.6321	+	4	5	CV895974.1								CV909330.1		CV956267.1		CV965718.1		NP_001079396.1 histone deacetylase 1 Xenopus laevis
PifHDAC3	PITG_04499.1	Class I	histone deacetylase, putative	2194150	Pin.4328	-	0	0		CV900980.1		CV914951.1		CV920258.1						CV963571.1, CV963089.1			NP_775343.1 histone deacetylase 1 Danio rerio
PifHDAC6	PITG_01911.1	Class I	histone deacetylase, putative			+	2	3
PifHDAC8	PITG_21309.2	Class I	histone deacetylase, putative	1466635	Pin.3320	+	5	8												CV961830.1, CV961861.1		GR298954.1	NP_190054.2 histone deacetylase 9 A. thaliana
PifHDAC2	PITG_08237.1	Class II	histone deacetylase, putative	4025766	Pin.8429	-	0	0			CV923203.1				CV931370.1				CV960648.1	CV963987.1, CV963439.1		GR291139.1,GR293089.1,GR293239.1	XP_002183066.1 predicted protein Phaeodactylum tricornutum
PifHDAC4	PITG_12962.2	Class II	histone deacetylase, putative			-	0	0
PifHDAC5	PITG_05176.1	Class II	histone deacetylase, putative			-	0	0
PifHDAC7	PITG_15415.2	Class II	histone deacetylase, putative			+	2	3															no hits
PifSir2.1	PITG_10164.1	Class III	NAD-dependent histone deacetylase sir2-like protein	4026116	Pin.8779	+	2	3					CV946612.1									GR289682.1,GR298818.1	NP_501912.1 yeast SIR related family member (sir-2.1) Caenorhabditis elegans
PifSir2.2	PITG_06363.1	Class III	conserved hypothetical protein	4026320	Pin.8983	-	0	0					CV947410.1, CV947899.1							CV963849.1			no hits
PifSir2.3	PITG_00718.1	Class III	mono-ADP-ribosyltransferase sirtuin-6-like protein

## Sheet: TPM from UniGene
Serial number in this study	Gene ID	Gene family designated in this study	Gene product name	UGID	UniGene	cDNA sources	Transcripts per million (TPM)
							Breakdown by body sites				Development stages
							mycelium	sprangium	zoospore	cyst	vegetative	asexual	sexual
PifHAG1	PITG_20197.2	Gcn5	histone acetyltransferase, putative				0	0	0	0	0	0	0
PifHAG2	PITG_08037.1	Hpa2	conserved hypothetical protein	5469089	Pin.10501	mycelium; zoospore	0	0	0	0	0	0	0
PifHAG3	PITG_14481.2	Hpa2	acetyltransferase (GNAT) family, putative				0	0	0	0	0	0	0
PifHAG4	PITG_16695.2	Hpa2	N-acetyltransferase 5	1466069	Pin.2754	mycelium; sporangium	57	132	0	0	62	51	85
PifHAG5	PITG_06343.1	Hpa2	N-terminal acetyltransferase complex ARD1 subunit	2194543	Pin.4721	mycelium; sporangium	85	132	0	0	62	51	85
PifHAG6	PITG_14006.2	Hpa2	N-acetyltransferase, putative	2194876	Pin.5054	mycelium	142	0	0	0	62	0	171
PifHAG7	PITG_14487.2	Hpa2	acetyltransferase (GNAT) family, putative				0	0	0	0	0	0	0
PifHAG8	PITG_11914.2	Hpa2	acetyltransferase (GNAT) family protein, putative				0	0	0	0	0	0	0
PifHAG9	PITG_22654.2	Hpa2	conserved hypothetical protein				0	0	0	0	0	0	0
PifHAG10	PITG_03971.1	Hpa2	acetyltransferase (GNAT) family, putative	2194200	Pin.4378	mycelium; cyst; zoospore	28	0	163	336	62	102	0
PifHAG11	PITG_18300.2	Hpa2	conserved hypothetical protein				0	0	0	0	0	0	0
PifHAG12	PITG_12865.2	Hpa2	acetyltransferase (GNAT) family, putative				0	0	0	0	0	0	0
PifHAG13	PITG_06396.1	Hpa2	N-acetyltransferase, putative				0	0	0	0	0	0	0
PifHAG14	PITG_03972.1	Hpa2	acetyltransferase (GNAT) family, putative				0	0	0	0	0	0	0
PifHAG15	PITG_12868.2	Hpa2	acetyltransferase (GNAT) family, putative				0	0	0	0	0	0	0
PifHAG16	PITG_15429.2	Hpa2	conserved hypothetical protein				0	0	0	0	0	0	0
PifHAG17	PITG_02980.1	Hpa2	conserved hypothetical protein				0	0	0	0	0	0	0
PifHAG18	PITG_10274.1	Hpa2	acetyltransferase (GNAT) family, putative				0	0	0	0	0	0	0
PifHAG19	PITG_08302.1	Hpa2	hypothetical protein	2194963	Pin.5141	mycelium; cyst	85	0	0	0	125	0	0
PifHAG20	PITG_21717.2	Hpa2	acetyltransferase (GNAT) family, putative				0	0	0	0	0	0	0
PifHAG21	PITG_01143.1	Hpa2	conserved hypothetical protein	1474889	Pin.533	zoospore	0	0	163	0	0	51	0
PifHAG22	PITG_02528.1	Elp3	elongator complex protein, putative	4026870	Pin.9533		0	0	0	0	0	0	0
PifHAG23	PITG_01099.1	Elp3	elongator complex protein 3				0	0	0	0	0	0	0
PifHat1	PITG_00186.1	Hat1	histone acetyltransferase, putative				0	0	0	0	0	0	0
PifHAC1	PITG_06355.1	CBP/p300	conserved hypothetical protein				0	0	0	0	0	0	0
PifHAC2	PITG_18027.2	CBP/p300	histone acetyltransferase, putative	1464543	Pin.1228	mycelium; zoospore; cyst	85	0	163	0	125	51	0
PifHAC3	PITG_07302.1	CBP/p300	histone acetyltransferase, putative	2193836	Pin.4014	mycelium	85	0	0	0	125	0	85
PifHAC4	PITG_08587.1	CBP/p300	histone acetyltransferase, putative				0	0	0	0	0	0	0
PifHAF1	PITG_01564.1	TAFII250	amino-acid acetyltransferase, putative	3869123	Pin.7715	mycelium; mixed	85	0	0	0	125	51	0
PifHAM1	PITG_01456.1	MYST	histone acetyltransferase ESA1	2193453	Pin.3631	mycelium; sporangium	0	0	0	0	0	0	0
PifHAT1	PITG_11234.2	Novel HATs in Oomycetes	conserved hypothetical protein	1475209	Pin.853	mycelium	0	0	0	0	0	0	0
PifHAT2	PITG_06479.1	Novel HATs in Oomycetes	inositol oxygenase, putative				0	0	0	0	0	0	0
PifHAT3	PITG_21166.2	Novel HATs in Oomycetes	conserved hypothetical protein				0	0	0	0	0	0	0
PifHDAC1	PITG_01897.1	Class I HDACs	histone deacetylase, putative	2416170	Pin.6321	mycelium; infected host	85	0	0	0	125	0	0
PifHDAC3	PITG_04499.1	Class I HDACs	histone deacetylase, putative	2194150	Pin.4328	sporangium; cyst; mycelium; mixed	28	0	0	336	62	102	0
PifHDAC6	PITG_01911.1	Class I HDACs	histone deacetylase, putative				0	0	0	0	0	0	0
PifHDAC8	PITG_21309.2	Class I HDACs	histone deacetylase, putative	1466635	Pin.3320	mycelium	57	0	0	0	125	0	0
PifHDAC2	PITG_08237.1	Class II HDACs	histone deacetylase, putative	4025766	Pin.8429	mycelium; sporangium	0	132	0	0	0	51	0
PifHDAC4	PITG_12962.2	Class II HDACs	histone deacetylase, putative				0	0	0	0	0	0	0
PifHDAC5	PITG_05176.1	Class II HDACs	histone deacetylase, putative				0	0	0	0	0	0	0
PifHDAC7	PITG_15415.2	Class II HDACs	histone deacetylase, putative				0	0	0	0	0	0	0
PifSir2.1	PITG_10164.1	Class III HDACs	NAD-dependent histone deacetylase sir2-like protein	4026116	Pin.8779	zoospore	0	0	163	0	0	51	0
PifSir2.2	PITG_06363.1	Class III HDACs	conserved hypothetical protein	4026320	Pin.8983		28	0	0	0	62	0	0
PifSir2.3	PITG_00718.1	Class III HDACs	mono-ADP-ribosyltransferase sirtuin-6-like protein				0	0	0	0	0	0	0

## Sheet: GSE14480 infection from GEO
Serial number in this study	Gene ID	Gene family designated in this study	Gene product name	GSE14480 SPOT_ID	Pea agar_rep 1	Pea agar_rep 2	V8_rep 1	V8_rep 2	RSA_rep 1	RSA_rep 2	2dpi_rep 1	2dpi_rep 2	3dpi_rep 1	3dpi_rep 2	4dpi_rep 1	4dpi_rep 2	5dpi_rep 1	5dpi_rep 2
PifHAG1	PITG_20197.2	Gcn5	histone acetyltransferase, putative	7000001843695730	2846.18	3095.03	2493.72	2240.85	2519.82	2923.02	3253.09	1679.74	3053.29	2978.02	2843	2070.23	2773.64	3474.17
PifHAG2	PITG_08037.1	Hpa2	conserved hypothetical protein	7000001843692560	1564.78	1361.71	1503.63	1363.31	1491.6	1352.6	1275.63	1188.67	1420.36	1499.22	1368.76	1382.54	1446.47	1519.05
PifHAG3	PITG_14481.2	Hpa2	acetyltransferase (GNAT) family, putative	7000001843731780	759.9	641.15	978.66	1069.31	779.73	692.2	649.21	834.65	894.2	673.17	849.2	779.12	832.75	1000.16
PifHAG4	PITG_16695.2	Hpa2	N-acetyltransferase 5	7000001843748730	3532.07	3208.89	2418.03	2339.45	2311.21	3446.26	4808.18	1411.18	2835.54	2873.63	2307.28	2834.71	2134.66	2364.62
PifHAG5	PITG_06343.1	Hpa2	N-terminal acetyltransferase complex ARD1 subunit	7000001843761710	3056.12	3174.58	2106.42	1712.29	2283.85	3114.25	5072.3	2309.76	2690.27	3066.98	1938.9	2718.27	1333.48	1593.43
PifHAG6	PITG_14006.2	Hpa2	N-acetyltransferase, putative	7000001843728530	3908.37	3196.67	2665.01	1712.15	3180.73	3210.17	1946.17	1156.02	1821.86	1895.91	1340.89	1579.83	1521.76	1763.36
PifHAG7	PITG_14487.2	Hpa2	acetyltransferase (GNAT) family, putative	7000001843731810	546.05	571.53	655.56	804.24	616.88	502.25	609.33	886.42	592.89	554.99	627.29	508.02	523.39	528.6
PifHAG8	PITG_11914.2	Hpa2	acetyltransferase (GNAT) family protein, putative	7000001843713710	1746.13	1954.8	1845.11	1044.24	1370.02	1876.24	1630.59	1195.9	1269.17	1174.57	1351.45	1047.74	953.26	947.19
PifHAG9	PITG_22654.2	Hpa2	conserved hypothetical protein	7000001843745980	1770.44	1400.45	2339.09	1853.87	1916.19	1444.69	1174.55	1925.34	1945.13	1686.47	1949.13	1403.9	1947.88	1693.11
PifHAG10	PITG_03971.1	Hpa2	acetyltransferase (GNAT) family, putative	7000001843740930	854.34	929.43	1073.74	1034.29	805.66	595.47	1665.36	1364.22	1142.18	1355.86	1086.8	797.62	759.15	747.25
PifHAG11	PITG_18300.2	Hpa2	conserved hypothetical protein	7000001843755320	468.6	541.11	510.96	534.31	532.89	454.82	573.44	940.35	609.91	674.65	492.97	444.88	521.42	534.9
PifHAG12	PITG_12865.2	Hpa2	acetyltransferase (GNAT) family, putative	7000001843720790	1088.42	1000.24	1126.34	1177.37	1115.76	929.42	847.72	1092.66	1255.06	1145.92	1225.88	1080.94	1135.17	1161.56
PifHAG13	PITG_06396.1	Hpa2	N-acetyltransferase, putative	7000001843761970	695.6	749.35	646.51	677.98	825.41	937.39	1124.03	1184.87	1132.04	1300.78	998.15	773.66	880.26	913.46
PifHAG14	PITG_03972.1	Hpa2	acetyltransferase (GNAT) family, putative	7000001843740930	872.79	1035.36	1038.68	1114.71	1058.27	1001.58	1017.64	1054.15	937.06	946.28	1110.8	897.51	1109.14	1013.41
PifHAG15	PITG_12868.2	Hpa2	acetyltransferase (GNAT) family, putative	7000001843720800	947.33	964.03	1177.49	1208.05	1085.31	915.21	848.67	863.86	933.57	931.99	1094.24	816.9	1040.53	871.25
PifHAG16	PITG_15429.2	Hpa2	conserved hypothetical protein	7000001843734080	558.45	620.3	596.88	622.34	593.74	637.99	715.28	788.38	608.06	650.18	507.43	594.1	723.03	732.15
PifHAG17	PITG_02980.1	Hpa2	conserved hypothetical protein	7000001843727170	1554.45	1509.91	898.7	889.75	787.53	1139	1054.78	802.65	1029.8	1277.42	927.73	1235.5	986.74	1023.28
PifHAG18	PITG_10274.1	Hpa2	acetyltransferase (GNAT) family, putative	7000001843703950	1869	1536.22	1943.88	1707.75	1758.85	1455.2	1802.38	1861.77	2287.37	1764.57	2005.47	1769.4	2051.83	1730.69
PifHAG19	PITG_08302.1	Hpa2	hypothetical protein	7000001843694110	2677.19	2372.24	2370.55	2619.77	2565.84	2255.33	2338.53	1935.68	2132.19	2105.42	2057.2	1823.21	1987.55	1845.72
PifHAG20	PITG_21717.2	Hpa2	acetyltransferase (GNAT) family, putative	7000001843732790	444.61	433.46	613.46	525.97	392.75	470.79	664.38	794.34	542.55	517.14	529.39	462.12	528.22	634.17
PifHAG21	PITG_01143.1	Hpa2	conserved hypothetical protein	7000001843685690	1745.97	1524.12	2048.62	2330.31	1765.82	1914.79	1388.94	1618.74	2408.21	1378.82	2156.42	1846.1	2334.45	1724.65
PifHAG22	PITG_02528.1	Elp3	elongator complex protein, putative	7000001843725150	2333.24	2300.04	2407.49	2175.99	2159.83	2626.36	7839.29	3093.35	2854.43	5653.9	2356.95	3444.96	2094.93	2020.53
PifHAG23	PITG_01099.1	Elp3	elongator complex protein 3	7000001843685460	1983.29	2198.2	1803.15	1755.75	1958.7	1592.89	2392.63	1358.96	1924.7	2216.32	1963.35	1844.83	1905.65	1616.95
PifHat1	PITG_00186.1	Hat1	histone acetyltransferase, putative	7000001843681250	1620.98	1128.76	1674.16	1238.84	1441.85	1425.46	1818.38	822.56	1528.49	1253.2	1423.88	1311.29	1364.33	1461.49
PifHAC1	PITG_06355.1	CBP/p300	conserved hypothetical protein	7000001843761770	1429.75	1967.79	950.69	1153.65	1546.59	2035.92	1495.27	712.41	1178.47	1209.15	1032.4	1137.37	802.65	963.37
PifHAC2	PITG_18027.2	CBP/p300	histone acetyltransferase, putative	7000001843754870	2732.08	3147.03	1675.97	1313.44	2098.38	3335.97	2294.47	1419.44	1350.29	1452.72	1321.29	1920.67	1098.35	1080.7
PifHAC3	PITG_07302.1	CBP/p300	histone acetyltransferase, putative	7000001843688550	1616.53	1780.59	754.51	553.45	1188.68	1929.28	1235.89	1091.49	871.62	836.76	808.8	915	593.35	633.89
PifHAC4	PITG_08587.1	CBP/p300	histone acetyltransferase, putative	7000001843695330	1982.21	2345.04	1239.61	1203.53	1476.95	2012.78	1856.67	1299.35	1288.38	1562.04	1472.39	1917.52	1155.69	1025.74
PifHAF1	PITG_01564.1	TAFII250	amino-acid acetyltransferase, putative	7000001843709600	1828.92	1850.54	1077.4	1181.7	1581.57	2180.79	1663.07	931.68	924.23	1551.02	1555.53	1386.38	1384.04	1300.71
PifHAM1	PITG_01456.1	MYST	histone acetyltransferase ESA1	7000001843709080	1850.91	1881.09	1439.3	1359.36	1578.4	1721.93	2575.51	3296.87	1969.75	2313.77	1680.24	1575.59	1226.46	1382.01
PifHAT1	PITG_11234.2	Novel HATs in Oomycetes	conserved hypothetical protein	7000001843707110	1729.95	1947.2	1537.51	1512.94	1725.37	1418.41	1652.14	1395.75	1369.85	1609.98	1266.25	1080.78	1132.66	1014.97
PifHAT2	PITG_06479.1	Novel HATs in Oomycetes	inositol oxygenase, putative	7000001843762250	786.56	900.78	517.37	492.25	608.31	843.3	893.89	1025.2	609.09	674.13	648.33	587.65	583.19	551.72
PifHAT3	PITG_21166.2	Novel HATs in Oomycetes	conserved hypothetical protein	7000001843728620	931.1	1000.07	1083.13	1273.61	1081.18	1296	649.36	684.65	1228.43	769.84	1223.31	1318.41	1288.39	1255.57
PifHDAC1	PITG_01897.1	Class I	histone deacetylase, putative	7000001843711110	5099.42	4437.71	2659.39	2065.85	4163.37	5300.75	7997.95	2534.96	4780.27	6136.48	4090.24	4846.79	2452.25	2856.38
PifHDAC3	PITG_04499.1	Class I	histone deacetylase, putative	7000001843750970	2952.91	2617.28	1660.94	1403.55	2166.11	3204.54	3744.4	1388.35	1581.47	2773.3	2167.09	2545.57	1767.79	1711.82
PifHDAC6	PITG_01911.1	Class I	histone deacetylase, putative	7000001843711170	2399.82	2445.85	1640.55	1453.25	1436.82	2043.32	1696.27	1120.25	1769.91	1485.8	1824.04	1766.15	1608.96	1663.05
PifHDAC8	PITG_21309.2	Class I	histone deacetylase, putative	7000001843745990	1709.68	2037.4	1308.84	1706.33	1767.2	1504.96	1178.5	1535.59	1308.82	1304.22	1239.87	1159.89	1340.42	1473.27
PifHDAC2	PITG_08237.1	Class II	histone deacetylase, putative	7000001843693360	2356.41	2635.4	1348.27	1103.27	1604.44	2492.61	3964.22	2090.51	1803.34	2708.41	1772.73	2348.23	1200.73	1187.5
PifHDAC4	PITG_12962.2	Class II	histone deacetylase, putative	7000001843718060	1103.4	1209.47	1062.97	1062.82	944.72	1096.8	625.78	713.98	1091.61	773.87	1072.6	1042.23	1025.81	948.93
PifHDAC5	PITG_05176.1	Class II	histone deacetylase, putative	7000001843756800	1268.94	1045.07	1098.26	1141.7	1200.05	1406.54	990.63	1044.43	1365.43	1280.17	1185.63	871.59	1013.73	963.1
PifHDAC7	PITG_15415.2	Class II	histone deacetylase, putative	7000001843734030	1473.5	1430.61	1271.86	1634.84	1278.51	1306.8	1393.7	1449.1	1657.3	1483.86	1302.42	1161.39	1475.24	1570.39
PifSir2.1	PITG_10164.1	Class III	NAD-dependent histone deacetylase sir2-like protein	7000001843703280	5824.28	5723.5	3394.26	2751.78	4001.06	5566.69	6296.49	2896.02	4111.58	3827.52	4383.89	4235.27	3072.59	3278.01
PifSir2.2	PITG_06363.1	Class III	conserved hypothetical protein	7000001843761800	3522.14	3961.02	1573.15	1545.39	2095.82	2995.81	2165.33	1913.11	1843.44	2011.61	1672.28	1807.03	1382.18	1383.03
PifSir2.3	PITG_00718.1	Class III	mono-ADP-ribosyltransferase sirtuin-6-like protein	7000001843683840	2305.3	2210.28	1617.53	1582.54	1909.92	2072.12	1437.83	1921.11	1780.5	1524.08	1798.01	1668.35	1677.98	1488.58

## Sheet: GSE6343 sexual stages from GEO
Serial number in this study	Gene ID	Gene family designated in this study	Gene product name	GSE6343 Gene No. on microarray	3D1	3D2	3DM	10DM
PifHAG1	PITG_20197.2	Gcn5	histone acetyltransferase, putative	Pi003243_at	2.2	2.7	2.8	14.4
PifHAG2	PITG_08037.1	Hpa2	conserved hypothetical protein	Pi007487_at	54.1	87.3	41.2	59.5
PifHAG3	PITG_14481.2	Hpa2	acetyltransferase (GNAT) family, putative	no match
PifHAG4	PITG_16695.2	Hpa2	N-acetyltransferase 5	Pi000785_at	350	175.2	464.8	268.5
PifHAG5	PITG_06343.1	Hpa2	N-terminal acetyltransferase complex ARD1 subunit	Pi002848_at	483.1	265.8	394.4	470.7
PifHAG6	PITG_14006.2	Hpa2	N-acetyltransferase, putative	Pi005980_at	113.7	96.2	123.9	155.7
PifHAG7	PITG_14487.2	Hpa2	acetyltransferase (GNAT) family, putative	no match
PifHAG8	PITG_11914.2	Hpa2	acetyltransferase (GNAT) family protein, putative	no match
PifHAG9	PITG_22654.2	Hpa2	conserved hypothetical protein	no match
PifHAG10	PITG_03971.1	Hpa2	acetyltransferase (GNAT) family, putative	Pi000828_at	314.6	367.6	377.4	190.8
PifHAG11	PITG_18300.2	Hpa2	conserved hypothetical protein	no match
PifHAG12	PITG_12865.2	Hpa2	acetyltransferase (GNAT) family, putative	no match
PifHAG13	PITG_06396.1	Hpa2	N-acetyltransferase, putative	Pi015725_at	83.5	66.8	78.9	62.3
PifHAG14	PITG_03972.1	Hpa2	acetyltransferase (GNAT) family, putative	no match
PifHAG15	PITG_12868.2	Hpa2	acetyltransferase (GNAT) family, putative	no match
PifHAG16	PITG_15429.2	Hpa2	conserved hypothetical protein	no match
PifHAG17	PITG_02980.1	Hpa2	conserved hypothetical protein	Pi002206_at	57.5	27.7	59.9	63.6
PifHAG18	PITG_10274.1	Hpa2	acetyltransferase (GNAT) family, putative	no match
PifHAG19	PITG_08302.1	Hpa2	hypothetical protein	no match
PifHAG20	PITG_21717.2	Hpa2	acetyltransferase (GNAT) family, putative	no match
PifHAG21	PITG_01143.1	Hpa2	conserved hypothetical protein	Pi002276_at	54.4	49.9	44.2	50.7
PifHAG22	PITG_02528.1	Elp3	elongator complex protein, putative	no match
PifHAG23	PITG_01099.1	Elp3	elongator complex protein 3	Pi014916_at	56.6	58.3	45.8	28
PifHat1	PITG_00186.1	Hat1	histone acetyltransferase, putative	no match
PifHAC1	PITG_06355.1	CBP/p300	conserved hypothetical protein	no match
PifHAC2	PITG_18027.2	CBP/p300	histone acetyltransferase, putative	Pi013850_at	69.3	119.7	79.4	82
PifHAC3	PITG_07302.1	CBP/p300	histone acetyltransferase, putative	no match
PifHAC4	PITG_08587.1	CBP/p300	histone acetyltransferase, putative	Pi013537_at	5.6	26.6	17.7	11.8
PifHAF1	PITG_01564.1	TAFII250	amino-acid acetyltransferase, putative	Pi003005_at	69.8	32.9	62.5	50.9
PifHAM1	PITG_01456.1	MYST	histone acetyltransferase ESA1	Pi003861_at	47.2	35.1	47.4	61.8
PifHAT1	PITG_11234.2	Novel HATs in Oomycetes	conserved hypothetical protein	Pi003482_at	43.8	17.8	38.6	33.1
PifHAT2	PITG_06479.1	Novel HATs in Oomycetes	inositol oxygenase, putative	Pi009928_at	69.5	85	92.4	146.9
PifHAT3	PITG_21166.2	Novel HATs in Oomycetes	conserved hypothetical protein	Pi011349_at	98.6	61.3	67.7	131.9
PifHDAC1	PITG_01897.1	Class I	histone deacetylase, putative	Pi001500_at	126.1	76.9	89.8	114.6
PifHDAC3	PITG_04499.1	Class I	histone deacetylase, putative	Pi001633_at	51.9	28	48.3	47.7
PifHDAC6	PITG_01911.1	Class I	histone deacetylase, putative	Pi004572_at	32.7	33.6	27.9	26.2
PifHDAC8	PITG_21309.2	Class I	histone deacetylase, putative	Pi002615_at	58.6	88.9	67.6	63.9
PifHDAC2	PITG_08237.1	Class II	histone deacetylase, putative	Pi007443_at	70.1	69.8	83.1	46.1
PifHDAC4	PITG_12962.2	Class II	histone deacetylase, putative	Pi013047_at	61	39.4	36	26.8
PifHDAC5	PITG_05176.1	Class II	histone deacetylase, putative	no match
PifHDAC7	PITG_15415.2	Class II	histone deacetylase, putative	Pi002591_at	6.6	3.7	10.7	18.1
PifSir2.1	PITG_10164.1	Class III	NAD-dependent histone deacetylase sir2-like protein	Pi006900_at	74.8	147	106.6	112.4
PifSir2.2	PITG_06363.1	Class III	conserved hypothetical protein	Pi002663_at	437.5	337.3	378.4	181.6
PifSir2.3	PITG_00718.1	Class III	mono-ADP-ribosyltransferase sirtuin-6-like protein	no match
no match	no target for those genes on the array
