# Supplementary material for: Diversity, evolution and expression profiles of histone acetyltransferases and deacetylases in oomycetes
Source: BMC Genomics. 2016 Nov 16;17:927. doi: 10.1186/s12864-016-3285-y (PMC5112689; doi:10.1186/s12864-016-3285-y)
Supplement: Additional file 12: — Gene expression data of real-time qPCR in this study. (XLS 313 kb) [file 12864_2016_3285_MOESM12_ESM.xls]

## Sheet: Asexual
Target Name	Sample Name	Repeat	Biological Replicates
			1st							2nd
			Cт	fold change	average of fold change	standard deviation	Log2 fold change	average of Log2 fold change	standard deviation of Log2 fold change	Cт	fold change	average of fold change	standard deviation	Log2 fold change	average of Log2 fold change	standard deviation of Log2 fold change
HAG1	MY	1	29.743	0.997706	1.00015	0.0209378	-0.0033137	6.00214e-16	0.0301528	30.8354	0.83343	1.00811	0.151765	-0.262868	5.73615e-16	0.228213
HAG1	MY	2	29.708	1.0222			0.0316728			30.425	1.10761			0.147453
HAG1	MY	3	29.7681	0.980535			-0.0283591			30.4571	1.08329			0.115415
HAG1	SP	1	29.1959	4.66805	6.34479	0.0209378	2.22282	2.63412	0.375325	29.6352	3.55971	4.31074	0.75808	1.83176	2.09288	0.256079
HAG1	SP	2	28.4607	7.7708			2.95806			29.3637	4.29682			2.10327
HAG1	SP	3	28.6972	6.59553			2.72149			29.1234	5.07568			2.3436
HAG1	ZO	1	28.7505	5.29943	4.51122	0.0209378	2.40584	2.14868	0.334708	27.2222	3.3926	2.72629	0.950173	1.76239	1.37633	0.57772
HAG1	ZO	2	28.8863	4.82313			2.26997			27.3302	3.14802			1.65444
HAG1	ZO	3	29.386	3.4111			1.77024			28.2725	1.63825			0.712153
HAG1	CY	1	27.4306	26.0578	20.1478	0.0209378	4.70364	4.30256	0.354447	28.2185	15.0393	13.9891	1.41762	3.91066	3.8011	0.150465
HAG1	CY	2	27.9617	18.0331			4.17257			28.4996	12.3766			3.62954
HAG1	CY	3	28.1028	16.3526			4.03145			28.2661	14.5514			3.86309
HAG1	GC	1	28.5919	1.33902	1.53096	0.0209378	0.421181	0.595983	0.278039	28.9453	1.48688	1.70003	0.184625	0.572283	0.759619	0.162254
HAG1	GC	2	28.4625	1.3662			0.450169			28.6667	1.80367			0.850938
HAG1	GC	3	28.3191	1.88766			0.916598			28.662	1.80956			0.855635
HAG2	MY	1	31.4561	0.994626	1.00009	0.0209378	-0.00777435	7.05454e-17	0.0240135	32.6633	0.996565	1.00033	0.0315077	-0.00496483	1.73241e-15	0.0453313
HAG2	MY	2	31.4214	1.01885			0.0269375			32.701	0.970874			-0.0426445
HAG2	MY	3	31.4675	0.986805			-0.0191631			32.6108	1.03355			0.0476093
HAG2	SP	1	29.2762	14.4319	17.3578	0.0209378	3.85119	4.0938	0.315671	29.1895	12.752	16.0527	2.97144	3.67265	3.98716	0.280293
HAG2	SP	2	29.1478	15.7744			3.97952			28.7839	16.8917			4.07824
HAG2	SP	3	28.6766	21.8672			4.4507			28.6516	18.5145			4.21058
HAG2	ZO	1	31.4738	2.62275	2.53303	0.0209378	1.39108	1.33111	0.207572	29.1422	2.42983	2.12381	0.610429	1.28086	1.0405	0.462945
HAG2	ZO	2	31.3628	2.83254			1.5021			29.0893	2.5207			1.33382
HAG2	ZO	3	31.7647	2.14378			1.10016			29.9163	1.4209			0.50681
HAG2	CY	1	29.9784	14.5652	13.5792	0.0209378	3.86446	3.76147	0.0892263	30.8544	7.24719	6.63274	0.684237	2.85742	2.72437	0.151433
HAG2	CY	2	30.1304	13.1091			3.7125			30.9557	6.75564			2.75609
HAG2	CY	3	30.1354	13.0634			3.70745			31.1522	5.89538			2.55958
HAG2	GC	1	31.7519	1.11243	1.12044	0.0209378	0.153711	0.164047	0.00953328	33.7641	1.33007	1.69996	0.342809	0.411506	0.744804	0.303437
HAG2	GC	2	31.6327	1.12701			0.172494			33.3577	1.7628			0.817867
HAG2	GC	3	31.9623	1.12189			0.165937			33.1705	2.007			1.00504
HAG3&7	MY	1	35.2781	1.10693	1.00263	0.0209378	0.146558	-1.23975e-15	0.12697	37.3683	0.988413	1.00843	0.16061	-0.0168139	2.36848e-15	0.228532
HAG3&7	MY	2	35.4945	0.952747			-0.0698344			37.5712	0.858768			-0.21966
HAG3&7	MY	3	35.5014	0.948209			-0.0767237			37.115	1.17811			0.236474
HAG3&7	SP	1	35.4874	3.06585	4.09521	0.0209378	1.61629	1.97764	0.483006	36.1569	2.63608	2.98715	0.376902	1.3984	1.57118	0.180965
HAG3&7	SP	2	35.3133	3.45911			1.7904			35.9995	2.93994			1.55579
HAG3&7	SP	3	34.5774	5.76066			2.52623			35.7959	3.38544			1.75934
HAG3&7	ZO	1	33.9931	7.20061	5.05533	0.0209378	2.84812	2.27834	0.494289	33.1274	3.96904	2.69016	1.40314	1.98879	1.26032	0.902974
HAG3&7	ZO	2	34.8767	3.90289			1.96454			33.5741	2.9122			1.54211
HAG3&7	ZO	3	34.8189	4.06248			2.02236			34.8662	1.18925			0.250048
HAG3&7	CY	1	35.1895	6.18891	7.2487	0.0209378	2.62969	2.84954	0.190705	36.2603	4.42189	3.62841	0.878281	2.14466	1.8291	0.368067
HAG3&7	CY	2	34.8489	7.83674			2.97025			36.9802	2.68471			1.42477
HAG3&7	CY	3	34.8705	7.72044			2.94868			36.4871	3.77864			1.91787
HAG3&7	GC	1	35.6346	1.87706	2.24917	0.0209378	0.908475	1.15813	0.223422	37.8156	1.89669	2.41335	0.465074	0.923485	1.25191	0.292567
HAG3&7	GC	2	35.1034	2.53024			1.33927			37.3915	2.54482			1.34756
HAG3&7	GC	3	35.539	2.34022			1.22664			37.2544	2.79854			1.48467
HAG4	MY	1	29.3777	0.992891	1.00145	0.0209378	-0.0102933	-6.15249e-16	0.0950406	30.4475	0.894609	1.00387	0.107609	-0.160671	-6.2797e-16	0.155714
HAG4	MY	2	29.4569	0.939865			-0.089475			30.1366	1.10975			0.150231
HAG4	MY	3	29.2676	1.0716			0.0997683			30.2763	1.00726			0.0104396
HAG4	SP	1	29.2879	3.38334	4.23166	0.0209378	1.75845	2.06529	0.267482	28.9853	2.83874	3.48886	0.796843	1.50525	1.77864	0.31973
HAG4	SP	2	28.8582	4.55723			2.18816			28.7901	3.25004			1.70046
HAG4	SP	3	28.7971	4.75439			2.24926			28.3604	4.3778			2.13021
HAG4	ZO	1	29.592	2.28462	2.08684	0.0209378	1.19195	1.04687	0.254782	27.2143	1.78658	1.49644	0.258148	0.8372	0.567755	0.241761
HAG4	ZO	2	29.588	2.29099			1.19597			27.5552	1.41056			0.496265
HAG4	ZO	3	30.0313	1.68492			0.752679			27.6817	1.29218			0.369802
HAG4	CY	1	30.9191	1.79353	1.80203	0.0209378	0.842805	0.849615	0.00633981	30.907	1.35026	1.24388	0.129908	0.43324	0.309426	0.15447
HAG4	CY	2	30.9066	1.80919			0.855345			30.9815	1.28228			0.358711
HAG4	CY	3	30.9112	1.80337			0.850695			31.2039	1.0991			0.136327
HAG4	GC	1	29.6923	0.954866	0.967509	0.0209378	-0.0666294	-0.0754833	0.348433	31.9503	0.972245	1.04327	0.197508	-0.0406081	0.0446199	0.264102
HAG4	GC	2	29.9535	0.743158			-0.428259			31.5689	1.26647			0.340812
HAG4	GC	3	29.5798	1.2045			0.268438			32.076	0.891098			-0.166344
HAG5	MY	1	27.5464	0.935612	1.00169	0.0209378	-0.0960178	0	0.102558	29.4723	0.897383	1.00309	0.0951458	-0.156204	-6.10623e-16	0.139838
HAG5	MY	2	27.4624	0.991703			-0.0120201			29.2734	1.03002			0.0426776
HAG5	MY	3	27.3423	1.07776			0.108038			29.2025	1.08187			0.113526
HAG5	SP	1	25.9216	3.82777	4.10701	0.0209378	1.9365	2.03365	0.137426	27.5766	3.84574	3.83088	0.206018	1.94326	1.93628	0.0778949
HAG5	SP	2	25.8845	3.92738			1.97357			27.6647	3.61783			1.85512
HAG5	SP	3	25.6672	4.56587			2.19089			27.5094	4.02906			2.01044
HAG5	ZO	1	28.1738	1.02228	0.917212	0.0209378	0.0317955	-0.129339	0.140966	26.872	1.1557	1.00366	0.169686	0.208768	-0.00909297	0.252104
HAG5	ZO	2	28.3956	0.876633			-0.189955			27.0316	1.03468			0.0491861
HAG5	ZO	3	28.4355	0.852719			-0.229858			27.366	0.820609			-0.285233
HAG5	CY	1	28.9387	1.22416	1.14737	0.0209378	0.291792	0.195004	0.120712	30.4825	0.924657	0.895074	0.0277501	-0.113009	-0.160382	0.0445924
HAG5	CY	2	28.9971	1.17566			0.233475			30.5361	0.890943			-0.166594
HAG5	CY	3	29.1708	1.04228			0.0597458			30.5711	0.86962			-0.201543
HAG5	GC	1	28.3086	0.69518	0.837026	0.0209378	-0.524542	-0.277939	0.299961	31.9585	0.491024	0.632859	0.123613	-1.02614	-0.680106	0.301015
HAG5	GC	2	28.0489	0.776322			-0.365273			31.4678	0.689914			-0.535512
HAG5	GC	3	27.9506	1.03958			0.0559959			31.411	0.717639			-0.478669
HAG6	MY	1	29.9294	0.92035	1.00287	0.0209378	-0.119746	5.55112e-16	0.133214	31.4448	0.957307	1.00048	0.0376084	-0.0629463	-9.25186e-17	0.0548156
HAG6	MY	2	29.8334	0.983677			-0.0237433			31.3446	1.02614			0.0372238
HAG6	MY	3	29.6661	1.10457			0.143489			31.3561	1.01799			0.0257225
HAG6	SP	1	26.5661	12.5646	13.1827	0.0209378	3.65129	3.71971	0.0614992	28.2157	10.3387	10.9892	0.566834	3.36998	3.45671	0.0755331
HAG6	SP	2	26.447	13.6458			3.77038			28.0935	11.2523			3.49215
HAG6	SP	3	26.4799	13.3379			3.73746			28.0776	11.3767			3.50801
HAG6	ZO	1	28.9624	3.0367	2.84339	0.0209378	1.6025	1.50419	0.12254	27.9166	2.34562	2.32586	0.0449497	1.22997	1.21758	0.0280285
HAG6	ZO	2	29.0217	2.91432			1.54316			27.9093	2.35754			1.23728
HAG6	ZO	3	29.198	2.57916			1.3669			27.9611	2.27442			1.1855
HAG6	CY	1	28.3001	9.77876	9.34733	0.0209378	3.28965	3.22337	0.0715792	29.51	7.59667	7.36285	0.235834	2.92537	2.87977	0.0462463
HAG6	CY	2	28.3568	9.40224			3.233			29.5543	7.36683			2.88104
HAG6	CY	3	28.4423	8.86099			3.14747			29.6024	7.12506			2.8329
HAG6	GC	1	28.334	2.31607	1.94118	0.0209378	1.21168	0.944083	0.232634	31.851	2.23398	2.19226	0.0408963	1.15962	1.13225	0.0269012
HAG6	GC	2	28.6553	1.72905			0.789977			31.8793	2.19058			1.13131
HAG6	GC	3	28.9377	1.77841			0.830592			31.9047	2.15224			1.10584
HAT2	MY	1	30.3607	0.952812	1.0006	0.0209378	-0.0697358	-6.31439e-16	0.0615335	32.4031	0.878313	1.00708	0.14811	-0.187193	1.73935e-15	0.208806
HAT2	MY	2	30.2443	1.03287			0.0466601			32.2539	0.974			-0.0380058
HAT2	MY	3	30.2679	1.01612			0.0230757			31.9907	1.16894			0.225199
HAT2	SP	1	29.0216	3.19781	3.51183	0.0209378	1.67708	1.80846	0.12779	30.5941	3.54446	3.72343	0.290035	1.82556	1.89379	0.110085
HAT2	SP	2	28.8827	3.52095			1.81597			30.5846	3.56777			1.83502
HAT2	SP	3	28.7664	3.81672			1.93233			30.3989	4.05806			2.02079
HAT2	ZO	1	28.7325	4.97184	4.49413	0.0209378	2.31378	2.16161	0.16767	27.9032	4.22046	3.83514	0.555299	2.0774	1.92855	0.218703
HAT2	ZO	2	28.857	4.56053			2.1892			27.9498	4.08632			2.0308
HAT2	ZO	3	29.0644	3.95002			1.98186			28.3032	3.19863			1.67745
HAT2	CY	1	27.9411	17.5097	18.0344	0.0209378	4.13008	4.17133	0.0760781	29.7934	11.1269	10.7615	0.317806	3.47598	3.42739	0.0422684
HAT2	CY	2	27.812	19.148			4.25912			29.8623	10.6081			3.40709
HAT2	CY	3	27.9464	17.4454			4.12478			29.8703	10.5494			3.39909
HAT2	GC	1	29.2453	3.07786	3.70006	0.0209378	1.62193	1.87163	0.26187	32.6432	2.25103	3.01357	0.709666	1.17058	1.56293	0.357343
HAT2	GC	2	28.9181	3.60195			1.84878			32.1653	3.13497			1.64845
HAT2	GC	3	28.9457	4.42038			2.14417			31.944	3.6547			1.86975
HAG8	MY	1	29.9133	0.932235	1.00177	0.0209378	-0.101234	-1.57282e-16	0.104946	30.4331	0.879915	1.00455	0.115742	-0.184563	5.36608e-16	0.169535
HAG8	MY	2	29.8191	0.995114			-0.00706673			30.0997	1.10865			0.148801
HAG8	MY	3	29.7038	1.07796			0.108301			30.2127	1.0251			0.0357622
HAG8	SP	1	27.5616	6.31232	6.89857	0.0209378	2.65817	2.78167	0.140882	27.9571	5.63789	6.38489	0.652699	2.49516	2.66943	0.152052
HAG8	SP	2	27.4681	6.73519			2.75172			27.7142	6.6717			2.73805
HAG8	SP	3	27.2847	7.64819			2.93512			27.6772	6.84507			2.77507
HAG8	ZO	1	30.476	1.06532	1.03073	0.0209378	0.0912895	0.0428791	0.0583326	27.8662	1.1073	0.996998	0.123144	0.147049	-0.0118942	0.182158
HAG8	ZO	2	30.5892	0.984945			-0.0218849			27.9853	1.01956			0.0279427
HAG8	ZO	3	30.5081	1.04191			0.0592327			28.2239	0.864133			-0.210674
HAG8	CY	1	29.877	3.28348	3.39623	0.0209378	1.71523	1.75857	0.151474	29.8896	2.66176	2.50884	0.177773	1.41238	1.32456	0.103634
HAG8	CY	2	29.6653	3.8026			1.92699			29.9509	2.55099			1.35106
HAG8	CY	3	29.9588	3.10262			1.63349			30.0917	2.31378			1.21025
HAG8	GC	1	29.917	0.953377	0.975928	0.0209378	-0.068882	-0.0420036	0.171522	33.1082	0.400781	0.380817	0.0223263	-1.31911	-1.3945	0.0853566
HAG8	GC	2	29.9462	0.871456			-0.1985			33.2763	0.356709			-1.48718
HAG8	GC	3	29.9293	1.10295			0.141371			33.1663	0.384961			-1.37722
HAG9	MY	1	34.3262	0.910122	1.01018	0.0209378	-0.135868	0	0.247715	35.8273	1.10185	1.00247	0.0874311	0.139928	5.92119e-16	0.123408
HAG9	MY	2	34.3404	0.901219			-0.150051			36.0139	0.968198			-0.0466258
HAG9	MY	3	33.9044	1.21919			0.285919			36.0605	0.937375			-0.0933024
HAG9	SP	1	31.7238	7.33233	8.41291	0.0209378	2.87427	3.06621	0.168131	33.7409	7.32292	7.31301	0.362748	2.87242	2.86928	0.0717011
HAG9	SP	2	31.4106	9.10985			3.18743			33.8172	6.94541			2.79606
HAG9	SP	3	31.4611	8.79654			3.13694			33.6739	7.6707			2.93936
HAG9	ZO	1	33.5992	2.54281	2.44901	0.0209378	1.34643	1.29165	0.0486038	32.9517	2.45158	2.61351	0.150984	1.29371	1.38437	0.0840314
HAG9	ZO	2	33.6708	2.41973			1.27484			32.7857	2.75042			1.45965
HAG9	ZO	3	33.6919	2.38449			1.25368			32.8456	2.63855			1.39974
HAG9	CY	1	32.713	9.56328	9.08808	0.0209378	3.25751	3.17993	0.133536	33.97	10.5657	9.23885	1.52928	3.40131	3.19387	0.247721
HAG9	CY	2	32.714	9.55696			3.25655			34.1106	9.58461			3.26072
HAG9	CY	3	32.9448	8.14401			3.02574			34.4517	7.56629			2.91959
HAG9	GC	1	32.9515	3.99565	4.57565	0.0209378	1.99843	2.16671	0.337078	33.2261	4.17802	4.81118	0.568853	2.06282	2.25941	0.175501
HAG9	GC	2	32.9027	3.85545			1.9469			32.9738	4.97635			2.31509
HAG9	GC	3	32.6178	5.87583			2.55479			32.8886	5.27917			2.40031
HAG10	MY	1	28.8046	0.95139	1.00124	0.0209378	-0.0718918	-1.06396e-16	0.0875338	30.4825	0.949363	1.00178	0.0741174	-0.0749677	-5.96745e-16	0.104835
HAG10	MY	2	28.7583	0.982423			-0.0255833			30.4524	0.969406			-0.0448278
HAG10	MY	3	28.6352	1.0699			0.0974751			30.2878	1.08658			0.119795
HAG10	SP	1	28.2429	1.86284	2.08695	0.0209378	0.897501	1.0567	0.143531	30.2945	1.69243	1.8677	0.163509	0.759099	0.897511	0.127992
HAG10	SP	2	27.9642	2.25983			1.17622			30.1318	1.89454			0.921845
HAG10	SP	3	28.044	2.13817			1.09637			30.042	2.01613			1.01159
HAG10	ZO	1	29.6664	0.883647	0.83621	0.0209378	-0.178457	-0.261485	0.122697	29.0424	0.78092	0.731348	0.067932	-0.356753	-0.455671	0.137612
HAG10	ZO	2	29.6915	0.868394			-0.203579			29.0831	0.759208			-0.397433
HAG10	ZO	3	29.8904	0.756589			-0.402418			29.2985	0.653915			-0.612826
HAG10	CY	1	26.8346	12.8018	12.3875	0.0209378	3.67827	3.63	0.059531	28.5428	9.63867	9.68122	0.529685	3.26883	3.27375	0.0787629
HAG10	CY	2	26.9494	11.8227			3.56348			28.4567	10.2309			3.35486
HAG10	CY	3	26.8646	12.5381			3.64824			28.614	9.17409			3.19756
HAG10	GC	1	28.1602	1.14057	0.919648	0.0209378	0.189758	-0.153273	0.379844	30.2025	1.08501	1.13778	0.21007	0.117707	0.170282	0.260777
HAG10	GC	2	28.811	0.6776			-0.561494			30.3804	0.95913			-0.060201
HAG10	GC	3	28.6606	0.940771			-0.0880839			29.8668	1.36921			0.453341
HAG11	MY	1	34.4692	0.987637	1.00058	0.0209378	-0.0179469	-1.12873e-15	0.0598498	34.8399	0.871748	1.01694	0.23621	-0.198017	7.40149e-17	0.318006
HAG11	MY	2	34.5001	0.966725			-0.048823			34.2751	1.2895			0.366814
HAG11	MY	3	34.3845	1.04737			0.0667699			34.8107	0.889584			-0.168797
HAG11	SP	1	32.2416	6.13647	7.0022	0.0209378	2.61741	2.78791	0.288516	32.289	7.99429	7.55714	0.464102	2.99897	2.91601	0.0891586
HAG11	SP	2	32.2337	6.17007			2.62529			32.3606	7.607			2.92733
HAG11	SP	3	31.738	8.70007			3.12103			32.4662	7.07011			2.82173
HAG11	ZO	1	36.2676	0.479285	0.41307	0.0209378	-1.06104	-1.31429	0.422895	33.6069	0.621205	0.540998	0.0727935	-0.686858	-0.894809	0.19071
HAG11	ZO	2	36.2859	0.473246			-1.07934			33.856	0.522668			-0.936035
HAG11	ZO	3	37.009	0.286678			-1.80249			33.9815	0.479122			-1.06153
HAG11	CY	1	36.3892	0.896406	0.799704	0.0209378	-0.157777	-0.327681	0.14904	37.3118	0.415845	0.474096	0.0506374	-1.26588	-1.08249	0.159323
HAG11	CY	2	36.6678	0.739005			-0.436345			37.0493	0.498834			-1.00337
HAG11	CY	3	36.6204	0.763701			-0.38892			37.0241	0.50761			-0.978208
HAG11	GC	1	36.2323	0.911151	1.04144	0.0209378	-0.134237	0.0183125	0.409738	35.9835	1.04422	1.07002	0.0857071	0.0624215	0.0946121	0.113911
HAG11	GC	2	36.2909	0.816051			-0.293268			36.0457	1.00018			0.000260854
HAG11	GC	3	35.8382	1.39711			0.482443			35.8248	1.16567			0.221154
HAG12	MY	1	33.4439	0.939971	1.00107	0.0209378	-0.0893122	5.18104e-16	0.0821348	35.6266	0.905173	1.00282	0.0912944	-0.143734	-3.00685e-17	0.133133
HAG12	MY	2	33.3375	1.01187			0.0170225			35.3638	1.08605			0.119087
HAG12	MY	3	33.2823	1.05138			0.0722898			35.4583	1.01723			0.0246468
HAG12	SP	1	28.9632	29.3078	30.2789	0.0209378	4.87321	4.91983	0.0422246	31.2833	28.7522	30.6683	1.71507	4.8456	4.93715	0.0817101
HAG12	SP	2	28.9057	30.5005			4.93076			31.1658	31.193			4.96315
HAG12	SP	3	28.8809	31.0283			4.95551			31.1262	32.0598			5.0027
HAG12	ZO	1	34.1347	0.934517	0.893233	0.0209378	-0.0977065	-0.165369	0.104276	33.9278	0.890807	0.873395	0.0219074	-0.166815	-0.195598	0.0363945
HAG12	ZO	2	34.15	0.924698			-0.112946			33.9975	0.848798			-0.236508
HAG12	ZO	3	34.3225	0.820483			-0.285454			33.9445	0.880581			-0.183472
HAG12	CY	1	33.2598	3.10776	2.99083	0.0209378	1.63588	1.57858	0.0928431	35.2543	3.10076	3.05703	0.0968226	1.63262	1.61164	0.0460993
HAG12	CY	2	33.2673	3.09171			1.62841			35.2434	3.12427			1.64352
HAG12	CY	3	33.4242	2.77303			1.47146			35.3282	2.94605			1.55878
HAG12	GC	1	33.7914	0.672134	0.650361	0.0209378	-0.573179	-0.62848	0.185404	35.1027	0.75705	0.621516	0.160169	-0.40154	-0.721308	0.399314
HAG12	GC	2	33.953	0.560489			-0.835241			35.2946	0.66273			-0.593507
HAG12	GC	3	33.9178	0.718461			-0.477018			35.87	0.444767			-1.16888
HAG13	MY	1	34.1293	0.958928	1.00048	0.0209378	-0.0605049	-4.16334e-17	0.0546609	34.0142	0.988556	1.0006	0.0427887	-0.0166054	0	0.0612203
HAG13	MY	2	34.0541	1.01023			0.0146904			34.0488	0.96513			-0.0512047
HAG13	MY	3	34.023	1.03227			0.0458145			33.9298	1.04812			0.0678101
HAG13	SP	1	35.4857	0.523021	0.654466	0.0209378	-0.935061	-0.627415	0.266645	34.956	0.805364	0.811414	0.0238081	-0.312286	-0.301901	0.0421224
HAG13	SP	2	35.0135	0.725551			-0.462851			34.8992	0.837663			-0.255558
HAG13	SP	3	35.035	0.714827			-0.484335			34.9815	0.791214			-0.33786
HAG13	ZO	1	35.2923	0.687266	0.656538	0.0209378	-0.541059	-0.60793	0.0615916	32.5233	0.842334	0.832417	0.0487435	-0.247535	-0.266292	0.0853105
HAG13	ZO	2	35.3716	0.650493			-0.620394			32.4677	0.87544			-0.191921
HAG13	ZO	3	35.4136	0.631854			-0.662336			32.6352	0.779478			-0.35942
HAG13	CY	1	34.6596	1.93228	1.87084	0.0209378	0.950308	0.903287	0.0414354	34.3643	2.05247	2.13784	0.0752808	1.03736	1.09555	0.0512599
HAG13	CY	2	34.7225	1.84988			0.887434			34.2864	2.16637			1.11528
HAG13	CY	3	34.7378	1.83035			0.872118			34.2676	2.19469			1.13402
HAG13	GC	1	35.9579	0.517684	0.573007	0.0209378	-0.949858	-0.807391	0.132397	34.4835	0.441607	0.668511	0.198046	-1.17916	-0.630085	0.47769
HAG13	GC	2	35.6919	0.58068			-0.784185			33.7054	0.757299			-0.401065
HAG13	GC	3	35.9188	0.620657			-0.688131			33.6144	0.806627			-0.310027
HAG14	MY	1	30.3086	0.928926	1.00151	0.0209378	-0.106365	-5.68989e-16	0.097405	32.0698	1.01425	1.00012	0.0192198	0.0204175	5.0943e-16	0.0278634
HAG14	MY	2	30.1807	1.01503			0.0215174			32.122	0.978238			-0.0317427
HAG14	MY	3	30.1174	1.06058			0.0848471			32.0789	1.00788			0.0113252
HAG14	SP	1	34.4739	0.072305	0.0917602	0.0209378	-3.78976	-3.46384	0.283592	36.972	0.0530795	0.0611811	0.0081931	-4.2357	-4.03945	0.19408
HAG14	SP	2	34.0126	0.0995519			-3.32841			36.7713	0.0610011			-4.03502
HAG14	SP	3	33.9575	0.103424			-3.27336			36.5839	0.0694627			-3.84762
HAG14	ZO	1	35.0413	0.0560731	0.0497094	0.0209378	-4.15655	-4.33613	0.156967	34.8474	0.0448406	0.047474	0.00281453	-4.47905	-4.3984	0.0851987
HAG14	ZO	2	35.2894	0.0472116			-4.40472			34.6776	0.0504401			-4.30929
HAG14	ZO	3	35.3319	0.0458435			-4.44714			34.7752	0.0471413			-4.40687
HAG14	CY	1	33.6737	0.262361	0.249839	0.0209378	-1.93037	-2.00403	0.11669	35.5708	0.237091	0.264898	0.0429702	-2.07649	-1.92852	0.225181
HAG14	CY	2	33.8819	0.227105			-2.13857			35.1637	0.31439			-1.66937
HAG14	CY	3	33.6865	0.26005			-1.94314			35.534	0.243214			-2.0397
HAG14	GC	1	34.6296	0.0604483	0.0543105	0.0209378	-4.04815	-4.21402	0.225286	35.9381	0.144458	0.179148	0.0401262	-2.79127	-2.50429	0.316841
HAG14	GC	2	34.9516	0.045107			-4.47051			35.7041	0.169891			-2.55731
HAG14	GC	3	34.9274	0.0573761			-4.12341			35.3111	0.223093			-2.16428
HAG15	MY	1	36.4524	0.962705	1.00074	0.0209378	-0.054835	-1.17499e-15	0.0678861	38.1133	0.964335	1.007	0.147784	-0.0523936	-1.09172e-15	0.207093
HAG15	MY	2	36.4187	0.985485			-0.021094			38.2368	0.885237			-0.175864
HAG15	MY	3	36.3217	1.05404			0.075929			37.8326	1.17142			0.228257
HAG15	SP	1	30.3903	89.8346	107.319	0.0209378	6.4892	6.73247	0.240432	32.5525	71.2331	79.9076	9.45739	6.15448	6.31359	0.169408
HAG15	SP	2	30.1413	106.761			6.73823			32.4123	78.4996			6.29461
HAG15	SP	3	29.9096	125.362			6.96996			32.2153	89.99			6.49169
HAG15	ZO	1	33.5103	11.8747	10.638	0.0209378	3.56982	3.40635	0.142925	33.1592	9.06205	8.39096	0.863808	3.17984	3.06355	0.152633
HAG15	ZO	2	33.7751	9.88293			3.30494			33.2189	8.69446			3.1201
HAG15	ZO	3	33.7358	10.1563			3.3443			33.4483	7.41636			2.89071
HAG15	CY	1	34.077	14.5381	14.3548	0.0209378	3.86177	3.8434	0.016196	35.8536	12.2212	12.5097	1.34691	3.61132	3.63949	0.153406
HAG15	CY	2	34.1075	14.2331			3.83118			35.9628	11.3304			3.50212
HAG15	CY	3	34.1015	14.2932			3.83726			35.6599	13.9775			3.80503
HAG15	GC	1	32.5773	11.6094	11.9854	0.0209378	3.53722	3.58238	0.0598248	31.1799	30.266	35.7367	6.62058	4.91963	5.14337	0.260599
HAG15	GC	2	32.4544	11.7916			3.55969			31.0186	33.8476			5.08098
HAG15	GC	3	32.6868	12.5553			3.65023			30.6701	43.0965			5.4295
HAG16	MY	1	35.4184	0.983326	1.00106	0.0209378	-0.0242577	0	0.0808762	36.461	0.863149	1.01702	0.23656	-0.212318	0	0.318905
HAG16	MY	2	35.4601	0.955302			-0.0659714			36.4031	0.898506			-0.1544
HAG16	MY	3	35.3039	1.06454			0.090229			35.8819	1.28942			0.366718
HAG16	SP	1	32.201	12.7729	14.8167	0.0209378	3.67501	3.88192	0.179192	32.9045	19.4957	23.5919	3.66397	4.28508	4.54796	0.233436
HAG16	SP	2	31.8896	15.8505			3.98645			32.5618	24.7232			4.6278
HAG16	SP	3	31.8917	15.8267			3.98429			32.4586	26.5567			4.73101
HAG16	ZO	1	33.6296	5.45288	5.21067	0.0209378	2.44702	2.37739	0.134088	32.6269	4.15046	3.72398	0.705797	2.05327	1.87795	0.292169
HAG16	ZO	2	33.6143	5.5111			2.46234			32.6403	4.11219			2.03991
HAG16	ZO	3	33.8538	4.66802			2.22281			33.1395	2.9093			1.54067
HAG16	CY	1	33.2574	12.7978	12.2787	0.0209378	3.67783	3.61394	0.13522	33.2742	17.3381	13.6659	3.91437	4.11587	3.72995	0.437203
HAG16	CY	2	33.2299	13.0446			3.70538			33.5712	14.112			3.81885
HAG16	CY	3	33.4766	10.9938			3.45861			34.1349	9.54755			3.25513
HAG16	GC	1	32.9592	4.94839	5.3487	0.0209378	2.30696	2.4135	0.155423	33.17	3.87018	5.05756	1.03418	1.9524	2.31633	0.316424
HAG16	GC	2	32.8769	5.06902			2.34171			32.596	5.76135			2.52641
HAG16	GC	3	32.7135	6.02869			2.59185			32.6523	5.54115			2.47019
HAG17	MY	1	32.6816	0.90974	1.00715	0.0209378	-0.136473	5.64363e-16	0.208382	33.2839	0.889894	1.00854	0.164819	-0.168295	0	0.227711
HAG17	MY	2	32.6485	0.930845			-0.103387			33.2064	0.938996			-0.0908089
HAG17	MY	3	32.3052	1.18088			0.23986			32.8565	1.19674			0.259104
HAG17	SP	1	32.3971	1.54741	2.01925	0.0209378	0.629852	0.989022	0.331875	32.957	2.14282	2.19252	0.107139	1.09951	1.13146	0.0696126
HAG17	SP	2	31.9741	2.07469			1.0529			32.973	2.11926			1.08356
HAG17	SP	3	31.7427	2.43567			1.28432			32.8452	2.31548			1.21131
HAG17	ZO	1	32.0535	2.25652	1.93141	0.0209378	1.1741	0.938823	0.214973	33.5479	1.63478	1.56679	0.102574	0.709094	0.645698	0.0963163
HAG17	ZO	2	32.3378	1.85281			0.889713			33.5638	1.61679			0.693136
HAG17	ZO	3	32.4749	1.68489			0.752654			33.7221	1.44881			0.534864
HAG17	CY	1	31.8417	4.73881	4.56083	0.0209378	2.24452	2.18851	0.0585054	29.8469	3.24947	3.34554	0.386388	1.7002	1.73595	0.164025
HAG17	CY	2	31.893	4.57319			2.1932			29.6322	3.77089			1.91491
HAG17	CY	3	31.9584	4.37049			2.1278			29.9543	3.01625			1.59275
HAG17	GC	1	31.8706	1.69844	1.86377	0.0209378	0.764214	0.891307	0.171437	30.8566	2.38331	2.33399	0.126784	1.25297	1.22135	0.0795045
HAG17	GC	2	31.7638	1.76959			0.823416			30.9787	2.18996			1.1309
HAG17	GC	3	31.5877	2.12328			1.08629			30.8294	2.4287			1.28019
HAT3	MY	1	33.9082	0.887741	1.00356	0.0209378	-0.171789	-6.15249e-16	0.150443	34.7261	0.796377	1.01618	0.220449	-0.328476	0	0.318353
HAT3	MY	2	33.6282	1.07792			0.108248			34.3764	1.01489			0.0213165
HAT3	MY	3	33.6729	1.04503			0.0635401			34.0905	1.23727			0.307159
HAT3	SP	1	30.4511	13.6158	12.0681	0.0209378	3.76721	3.58648	0.168964	31.1808	17.8498	20.3795	2.23171	4.15784	4.34304	0.162879
HAT3	SP	2	30.7859	10.7963			3.43246			30.9313	21.2193			4.4073
HAT3	SP	3	30.6586	11.7923			3.55978			30.8746	22.0696			4.46399
HAT3	ZO	1	32.2615	4.46106	4.15493	0.0209378	2.15739	2.04532	0.205757	30.4964	5.03765	4.15251	0.912619	2.33275	2.02987	0.326099
HAT3	ZO	2	32.2482	4.50249			2.17072			30.757	4.20519			2.07217
HAT3	ZO	3	32.611	3.50123			1.80786			31.1445	3.2147			1.68468
HAT3	CY	1	31.8118	11.0485	10.1748	0.0209378	3.46578	3.33939	0.182795	31.6446	14.8711	11.7279	3.31616	3.89444	3.51066	0.429615
HAT3	CY	2	31.8549	10.7227			3.4226			31.9481	12.0501			3.59098
HAT3	CY	3	32.1478	8.75311			3.1298			32.4925	8.26234			3.04655
HAT3	GC	1	31.5133	4.04514	4.21788	0.0209378	2.01619	2.07573	0.0584344	31.6356	3.28708	4.37112	1.02542	1.71681	2.09997	0.353336
HAT3	GC	2	31.404	4.22223			2.07801			31.1823	4.50066			2.17014
HAT3	GC	3	31.4358	4.38627			2.13299			30.9395	5.32562			2.41295
HAG19	MY	1	31.661	0.957838	1.00095	0.0209378	-0.0621471	0	0.0766338	30.4544	0.9397	1.00097	0.0535022	-0.089728	6.8695e-16	0.0782928
HAG19	MY	2	31.6223	0.983857			-0.0234795			30.3293	1.02477			0.0353025
HAG19	MY	3	31.5132	1.06115			0.0856266			30.3102	1.03845			0.0544256
HAG19	SP	1	32.371	0.834579	0.870666	0.0209378	-0.26088	-0.205104	0.150209	31.4144	0.927363	0.887918	0.0343079	-0.108794	-0.172209	0.0551732
HAG19	SP	2	32.4296	0.801377			-0.319447			31.5148	0.865015			-0.209202
HAG19	SP	3	32.1451	0.976042			-0.0349846			31.5042	0.871376			-0.198632
HAG19	ZO	1	33.0376	0.708189	0.721829	0.0209378	-0.497793	-0.470574	0.0361278	31.6187	0.924898	0.847221	0.0853134	-0.112634	-0.244168	0.147545
HAG19	ZO	2	32.9694	0.742475			-0.429586			31.7222	0.860853			-0.216161
HAG19	ZO	3	33.0241	0.714823			-0.484343			31.9097	0.755913			-0.403709
HAG19	CY	1	32.132	2.50902	2.30133	0.0209378	1.32713	1.19842	0.13257	27.7415	2.07723	1.60771	0.435478	1.05466	0.65017	0.387016
HAG19	CY	2	32.3969	2.08825			1.0623			28.1837	1.52886			0.612454
HAG19	CY	3	32.2533	2.30672			1.20584			28.5127	1.21705			0.283393
HAG19	GC	1	32.3563	0.454234	0.456868	0.0209378	-1.13849	-1.13155	0.0778264	29.9753	0.53327	0.556587	0.0354778	-0.907063	-0.847232	0.0904388
HAG19	GC	2	32.4624	0.482805			-1.05049			29.8114	0.597416			-0.743193
HAG19	GC	3	32.9623	0.433567			-1.20567			29.9596	0.539075			-0.891441
HAG20	MY	1	38.4464	0.814946	1.0146	0.0209378	-0.295225	1.20274e-15	0.300813	40.7367	0.667655	1.13611	0.737993	-0.582826	1.18424e-15	0.862223
HAG20	MY	2	38.1621	0.992486			-0.0108808			39.1635	1.98682			0.990458
HAG20	MY	3	37.8451	1.23637			0.306105			40.5615	0.75386			-0.407632
HAG20	SP	1	34.4072	19.0969	15.7312	0.0209378	4.25526	3.95495	0.299095	35.9	36.6272	37.057	7.11325	5.19484	5.19383	0.278363
HAG20	SP	2	35.0054	12.6152			3.65709			36.1799	30.1684			4.91496
HAG20	SP	3	34.71	15.4817			3.95249			35.6232	44.3754			5.47169
HAG20	ZO	1	37.9436	2.21695	2.67621	0.0209378	1.14858	1.40488	0.257675	38.387	7.50735	5.52497	1.7204	2.9083	2.42295	0.421818
HAG20	ZO	2	37.69	2.64293			1.40214			39.0796	4.64519			2.21574
HAG20	ZO	3	37.4282	3.16873			1.66391			39.1505	4.42237			2.14482
HAG20	CY	1	37.25	6.78106	6.80255	0.0209378	2.76151	2.76136	0.142929	36.6919	3.71526	4.36279	0.662854	1.89346	2.1141	0.219979
HAG20	CY	2	37.1073	7.48609			2.90421			36.252	5.03997			2.33342
HAG20	CY	3	37.3932	6.14049			2.61835			36.47	4.33312			2.11541
HAG20	GC	1	36.73	1.16785	1.42873	0.0209378	0.223853	0.470347	0.428042	37.6539	2.67501	3.2268	0.709015	1.41954	1.66795	0.305822
HAG20	GC	2	36.9254	1.16682			0.222581			37.4986	2.97891			1.57478
HAG20	GC	3	36.528	1.95153			0.964607			37.0639	4.02648			2.00952
HAG21	MY	1	40.3438	0.95314	1.02887	0.0209378	-0.0692393	-1.11022e-15	0.418269	34.6933	0.844192	1.00723	0.143982	-0.244357	-6.84638e-16	0.214898
HAG21	MY	2	40.6539	0.768795			-0.379328			34.3641	1.06053			0.084788
HAG21	MY	3	39.826	1.36468			0.448568			34.2893	1.11695			0.159569
HAG21	SP	1	35.4894	39.3007	47.8906	0.0209378	5.29648	5.56603	0.26133	30.1739	37.1657	39.6972	2.98653	5.2159	5.30828	0.107291
HAG21	SP	2	35.2026	47.9452			5.58331			30.1068	38.9348			5.28299
HAG21	SP	3	34.9676	56.4259			5.81828			29.9639	42.991			5.42596
HAG21	ZO	1	36.3531	29.0893	26.4537	0.0209378	4.86241	4.71778	0.183465	28.9562	15.1807	13.7162	1.4875	3.92417	3.7721	0.15754
HAG21	ZO	2	36.436	27.4648			4.77951			29.0979	13.7612			3.78253
HAG21	ZO	3	36.7041	22.8071			4.51141			29.2708	12.2068			3.60961
HAG21	CY	1	36.2374	59.6111	55.5623	0.0209378	5.89751	5.79261	0.122388	29.574	64.7279	56.6726	11.6477	6.01632	5.80225	0.317976
HAG21	CY	2	36.3127	56.5781			5.82217			29.6367	61.9727			5.95356
HAG21	CY	3	36.4768	50.4977			5.65815			30.1534	43.3174			5.43687
HAG21	GC	1	36.5323	16.798	18.3046	0.0209378	4.07021	4.19161	0.105337	28.8148	22.1658	23.2081	1.21425	4.47026	4.53525	0.074886
HAG21	GC	2	36.5377	19.1451			4.25891			28.7667	22.9172			4.51836
HAG21	GC	3	36.8956	18.9707			4.2457			28.6679	24.5414			4.61715
HAG18	MY	1	37.6876	0.87741	1.0052	0.0209378	-0.188676	1.17961e-15	0.180648	38.6828	1.00003	1.10028	0.575319	4.66677e-05	1.29526e-15	0.781704
HAG18	MY	2	37.3276	1.12613			0.171374			37.9012	1.71913			0.781681
HAG18	MY	3	37.4816	1.01207			0.0173022			39.4646	0.58167			-0.781727
HAG18	SP	1	31.4029	97.5007	97.0918	0.0209378	6.60734	6.58995	0.222351	32.9821	99.8487	111.338	9.95485	6.64167	6.79481	0.132676
HAG18	SP	2	31.6508	82.1056			6.35941			32.7485	117.401			6.87531
HAG18	SP	3	31.2071	111.669			6.80309			32.7564	116.763			6.86744
HAG18	ZO	1	36.6498	3.45834	3.42421	0.0209378	1.79008	1.75267	0.318837	36.0477	13.7043	13.7284	0.299375	3.77656	3.77886	0.0314253
HAG18	ZO	2	37.0231	2.6699			1.41678			36.0129	14.0391			3.81138
HAG18	ZO	3	36.3887	4.14438			2.05116			36.0756	13.4418			3.74865
HAG18	CY	1	36.3719	7.93018	9.44712	0.0209378	2.98735	3.21702	0.30963	34.8906	4.67096	5.10795	1.98329	2.22372	2.28106	0.555105
HAG18	CY	2	36.2647	8.54195			3.09457			35.3575	3.3796			1.75685
HAG18	CY	3	35.7901	11.8692			3.56916			34.2517	7.2733			2.86261
HAG18	GC	1	37.37	0.522818	0.625691	0.0209378	-0.935619	-0.694774	0.278904	38.1	0.702491	0.902241	0.264355	-0.509448	-0.187309	0.403626
HAG18	GC	2	37.0177	0.763556			-0.389194			37.3251	1.20201			0.265452
HAG18	GC	3	37.7327	0.590698			-0.759508			37.9085	0.80222			-0.31793
HAT1	MY	1	30.45	0.892877	1.00424	0.0209378	-0.163466	5.73615e-16	0.162681	31.7092	0.926908	1.00258	0.0888803	-0.109502	-1.13798e-15	0.126256
HAT1	MY	2	30.285	1.0011			0.00158246			31.6283	0.98037			-0.0286013
HAT1	MY	3	30.1247	1.11875			0.161884			31.4616	1.10046			0.138103
HAT1	SP	1	29.7616	2.05095	2.3406	0.0209378	1.03629	1.2195	0.179109	31.2338	2.451	2.86784	0.365315	1.29337	1.51175	0.190937
HAT1	SP	2	29.5699	2.3424			1.22798			30.9325	3.02019			1.59464
HAT1	SP	3	29.4037	2.62845			1.39421			30.8799	3.13231			1.64723
HAT1	ZO	1	30.0117	2.32264	2.01184	0.0209378	1.21576	0.999724	0.193409	28.6177	2.57891	2.07144	0.453897	1.36676	1.02846	0.306549
HAT1	ZO	2	30.2868	1.91948			0.940713			29.035	1.93119			0.949492
HAT1	ZO	3	30.3848	1.7934			0.842695			29.2154	1.70423			0.769116
HAT1	CY	1	29.7716	5.18838	5.00559	0.0209378	2.37529	2.32254	0.0659973	30.6088	4.24555	3.48738	0.699495	2.08595	1.78316	0.285209
HAT1	CY	2	29.8031	5.07639			2.3438			30.9508	3.34948			1.74394
HAT1	CY	3	29.8983	4.75199			2.24853			31.1751	2.8671			1.51959
HAT1	GC	1	28.7876	1.81617	2.05101	0.0209378	0.860903	1.02745	0.194736	28.6542	2.66008	3.3005	0.558667	1.41147	1.70784	0.258055
HAT1	GC	2	28.8628	1.97232			0.979895			28.1829	3.68778			1.88275
HAT1	GC	3	28.9458	2.36455			1.24156			28.2363	3.55365			1.8293
HAG22	MY	1	30.332	0.93982	1.00189	0.0209378	-0.0895443	0	0.108196	31.3704	0.917596	1.00781	0.157892	-0.124069	-1.72085e-15	0.217474
HAG22	MY	2	30.1223	1.0869			0.120222			31.3734	0.915707			-0.127043
HAG22	MY	3	30.2732	0.97896			-0.0306778			30.9953	1.19012			0.251112
HAG22	SP	1	28.6228	4.38013	4.95997	0.0209378	2.13097	2.30293	0.178647	29.9134	4.79146	5.57807	0.746012	2.26046	2.47095	0.196556
HAG22	SP	2	28.4635	4.89136			2.29024			29.6712	5.66729			2.50266
HAG22	SP	3	28.2662	5.60841			2.48759			29.5241	6.27546			2.64972
HAG22	ZO	1	30.7229	1.37604	1.33229	0.0209378	0.460527	0.412323	0.083438	28.6885	1.92201	1.70185	0.191237	0.942615	0.761253	0.157637
HAG22	ZO	2	30.723	1.37598			0.460464			28.9471	1.60659			0.684003
HAG22	ZO	3	30.8675	1.24485			0.315977			28.974	1.57695			0.65714
HAG22	CY	1	28.8843	9.30825	8.99286	0.0209378	3.21851	3.16828	0.0464687	29.4448	7.44692	6.70562	0.791836	2.89664	2.73852	0.173016
HAG22	CY	2	28.976	8.7351			3.12682			29.5762	6.79848			2.76521
HAG22	CY	3	28.9433	8.93522			3.1595			29.7877	5.87144			2.55371
HAG22	GC	1	30.3476	0.791806	0.900603	0.0209378	-0.336781	-0.167356	0.261731	30.3649	0.798974	0.925236	0.124108	-0.323779	-0.120879	0.195541
HAG22	GC	2	30.5043	0.812601			-0.299381			30.1464	0.929663			-0.10522
HAG22	GC	3	30.4155	1.0974			0.134092			29.9748	1.04707			0.0663611
HAG23	MY	1	32.8607	0.968468	1.00027	0.0209378	-0.046224	-5.80554e-16	0.0414193	33.4605	1.03578	1.00435	0.112595	0.0507189	-4.996e-16	0.166004
HAG23	MY	2	32.802	1.00869			0.0124785			33.6967	0.879377			-0.185447
HAG23	MY	3	32.7807	1.02367			0.0337454			33.3765	1.09789			0.134728
HAG23	SP	1	32.3147	2.01539	2.11851	0.0209378	1.01106	1.08114	0.0904609	33.0605	2.59945	2.80147	0.294225	1.3782	1.48106	0.147717
HAG23	SP	2	32.2766	2.06924			1.0491			33.024	2.66594			1.41464
HAG23	SP	3	32.1425	2.27089			1.18326			32.7883	3.13904			1.65032
HAG23	ZO	1	33.9551	0.870686	0.963533	0.0209378	-0.199775	-0.066089	0.229325	31.7738	1.08842	1.05684	0.0322513	0.122231	0.0793145	0.0440827
HAG23	ZO	2	33.9526	0.872242			-0.1972			31.8144	1.05816			0.081562
HAG23	ZO	3	33.5567	1.14767			0.198708			31.8618	1.02395			0.0341511
HAG23	CY	1	33.6677	2.00973	1.91169	0.0209378	1.007	0.933123	0.0866854	33.9108	1.61939	1.45993	0.14358	0.695447	0.541342	0.139642
HAG23	CY	2	33.7201	1.93814			0.954676			34.1009	1.4195			0.505383
HAG23	CY	3	33.837	1.78719			0.837695			34.1831	1.34089			0.423196
HAG23	GC	1	33.1861	0.498565	0.529599	0.0209378	-1.00415	-0.921466	0.137399	32.2514	0.867579	0.989821	0.114101	-0.204933	-0.0213121	0.169427
HAG23	GC	2	33.3735	0.500904			-0.997393			32.0345	1.00838			0.0120354
HAG23	GC	3	33.4836	0.589327			-0.762859			31.9175	1.09351			0.128962
HAC1	MY	1	31.8726	0.849978	1.00686	0.0209378	-0.234503	6.4763e-16	0.20897	33.2619	0.873327	1.0047	0.116697	-0.195407	5.18104e-16	0.17281
HAC1	MY	2	31.5701	1.04827			0.0680097			33.0038	1.04441			0.0626939
HAC1	MY	3	31.4716	1.12233			0.166494			32.9338	1.09635			0.132713
HAC1	SP	1	31.318	3.41925	4.11311	0.0209378	1.77368	2.02823	0.230403	32.0809	3.681	4.84315	1.35814	1.8801	2.23919	0.395817
HAC1	SP	2	30.8692	4.66704			2.22251			31.7871	4.51231			2.17387
HAC1	SP	3	31.0032	4.25305			2.0885			31.2974	6.33614			2.6636
HAC1	ZO	1	31.3384	2.60467	2.06716	0.0209378	1.3811	1.02482	0.308707	29.5093	3.91579	3.26498	0.571361	1.9693	1.69301	0.243656
HAC1	ZO	2	31.8828	1.78596			0.836701			29.9698	2.84586			1.50886
HAC1	ZO	3	31.8628	1.81085			0.856671			29.8777	3.03328			1.60088
HAC1	CY	1	30.145	11.7585	8.8974	0.0209378	3.55564	3.11864	0.379804	31.5331	8.51509	8.47314	0.187931	3.09002	3.08266	0.0321171
HAC1	CY	2	30.7684	7.63261			2.93218			31.5127	8.63656			3.11046
HAC1	CY	3	30.8325	7.30105			2.8681			31.5757	8.26778			3.0475
HAC1	GC	1	30.333	2.62649	3.06515	0.0209378	1.39313	1.60807	0.187088	31.6075	1.39703	1.84847	0.461111	0.482362	0.855756	0.365728
HAC1	GC	2	29.9818	3.24171			1.69676			31.2183	1.8297			0.871604
HAC1	GC	3	30.0311	3.32724			1.73433			30.8766	2.31868			1.2133
HAC2	MY	1	31.3865	1.04608	1.00056	0.0209378	0.0649923	5.8518e-16	0.0587327	30.8425	0.917013	1.00893	0.169206	-0.124986	-5.55112e-16	0.232338
HAC2	MY	2	31.4672	0.989165			-0.0157172			30.8606	0.905577			-0.143091
HAC2	MY	3	31.5008	0.966422			-0.0492751			30.4494	1.2042			0.268077
HAC2	SP	1	28.0012	29.9367	32.8624	0.0209378	4.90384	5.01404	0.319872	26.8294	27.5227	28.9663	3.8472	4.78255	4.84811	0.186552
HAC2	SP	2	28.1412	27.1678			4.76383			26.9088	26.0497			4.7032
HAC2	SP	3	27.5306	41.4827			5.37444			26.5534	33.3265			5.0586
HAC2	ZO	1	29.9594	5.95227	5.30475	0.0209378	2.57344	2.40026	0.174497	26.7933	5.0502	5.32266	0.973743	2.33634	2.39656	0.257549
HAC2	ZO	2	30.3084	4.67341			2.22448			26.9552	4.51417			2.17446
HAC2	ZO	3	30.13	5.28857			2.40288			26.4507	6.40361			2.67889
HAC2	CY	1	29.9009	12.2362	11.4186	0.0209378	3.61308	3.47185	0.434676	29.032	9.46197	7.65445	1.57335	3.24214	2.91714	0.283489
HAC2	CY	2	29.6956	14.1072			3.81836			29.4857	6.90905			2.78849
HAC2	CY	3	30.5299	7.91247			2.98413			29.5534	6.59232			2.72079
HAC2	GC	1	27.9639	1.8542	2.22436	0.0209378	0.890798	1.14182	0.226242	28.6778	1.52171	1.81451	0.266966	0.605689	0.848707	0.21925
HAC2	GC	2	27.6025	2.30487			1.20468			28.3747	1.87742			0.908752
HAC2	GC	3	27.5639	2.51401			1.32999			28.2518	2.0444			1.03168
HAC3	MY	1	27.2139	1.21458	1.01655	0.0209378	0.280462	5.73615e-16	0.324794	29.2628	0.788073	1.01378	0.196453	-0.343599	-6.84638e-16	0.298627
HAC3	MY	2	27.419	1.05365			0.0754007			28.7223	1.14628			0.196955
HAC3	MY	3	27.8502	0.781402			-0.355862			28.7726	1.10699			0.146643
HAC3	SP	1	25.32	12.3625	12.4204	0.0209378	3.6279	3.62745	0.176435	27.1173	6.4818	7.11624	0.561223	2.69639	2.82804	0.11615
HAC3	SP	2	25.4971	10.9344			3.4508			26.8976	7.54784			2.91606
HAC3	SP	3	25.1442	13.9642			3.80367			26.942	7.31909			2.87166
HAC3	ZO	1	26.7167	3.62751	2.99179	0.0209378	1.85898	1.55713	0.324425	25.8351	2.82112	2.64016	0.166429	1.49627	1.39873	0.0902213
HAC3	ZO	2	26.9774	3.02794			1.59834			25.9497	2.60571			1.38168
HAC3	ZO	3	27.3617	2.31991			1.21407			26.0131	2.49365			1.31826
HAC3	CY	1	24.9286	24.7309	19.3566	0.0209378	4.62824	4.2431	0.368998	26.4397	16.4069	16.193	1.18738	4.03623	4.01467	0.107016
HAC3	CY	2	25.6641	14.8532			3.89271			26.5774	14.9132			3.89851
HAC3	CY	3	25.3485	18.4858			4.20834			26.3666	17.2588			4.10926
HAC3	GC	1	26.0804	2.1343	2.30464	0.0209378	1.09376	1.20239	0.096855	27.0922	1.4974	1.52409	0.123683	0.582456	0.604827	0.115884
HAC3	GC	2	25.8929	2.35166			1.23368			27.1729	1.41594			0.50176
HAC3	GC	3	25.9336	2.42795			1.27974			26.9444	1.65894			0.730266
HAC4	MY	1	29.5143	1.44441	1.03849	0.0209378	0.530477	6.84638e-16	0.47789	30.4442	0.939538	1.00162	0.0701296	-0.0899766	-6.69603e-16	0.100173
HAC4	MY	2	30.4416	0.759508			-0.396863			30.2463	1.07769			0.107939
HAC4	MY	3	30.1784	0.911545			-0.133614			30.3722	0.987626			-0.0179628
HAC4	SP	1	28.4591	8.22044	8.93213	0.0209378	3.03922	3.15654	0.103831	28.3767	7.32096	7.8158	0.935596	2.87203	2.95977	0.167557
HAC4	SP	2	28.3045	9.15042			3.19384			28.0957	8.8949			3.15298
HAC4	SP	3	28.2618	9.42553			3.23657			28.3944	7.23154			2.8543
HAC4	ZO	1	29.1284	3.99379	3.52092	0.0209378	1.99776	1.80296	0.240225	27.3569	2.6563	2.80134	0.286835	1.40942	1.48124	0.143937
HAC4	ZO	2	29.2496	3.67202			1.87658			27.1194	3.13172			1.64696
HAC4	ZO	3	29.5916	2.89695			1.53454			27.379	2.61598			1.38735
HAC4	CY	1	28.936	9.00799	9.44471	0.0209378	3.17121	3.23106	0.189558	28.6321	9.70545	9.71986	0.829576	3.27879	3.27742	0.123332
HAC4	CY	2	28.6639	10.8779			3.44332			28.7575	8.89758			3.15341
HAC4	CY	3	29.0286	8.44828			3.07866			28.5108	10.5565			3.40007
HAC4	GC	1	28.9541	2.66285	3.02473	0.0209378	1.41297	1.58872	0.186553	27.8661	2.59282	2.6316	0.2165	1.37452	1.39272	0.117709
HAC4	GC	2	28.7509	2.96641			1.56872			27.9555	2.43711			1.28517
HAC4	GC	3	28.6219	3.44491			1.78447			27.7222	2.86487			1.51847
HAF1	MY	1	32.1198	1.05638	1.00089	0.0209378	0.0791289	-6.8059e-16	0.0745368	33.0686	0.754157	1.01907	0.229518	-0.407063	-1.25825e-15	0.352623
HAF1	MY	2	32.2678	0.953374			-0.0688852			32.4662	1.14498			0.195325
HAF1	MY	3	32.2091	0.992925			-0.0102437			32.4498	1.15808			0.211738
HAF1	SP	1	28.2831	41.3361	47.0188	0.0209378	5.36933	5.54951	0.157991	27.8907	51.9255	59.7112	10.2097	5.69837	5.88645	0.238885
HAF1	SP	2	27.9881	50.7151			5.66434			27.7833	55.9375			5.80574
HAF1	SP	3	28.0376	49.0052			5.61486			27.4338	71.2705			6.15523
HAF1	ZO	1	32.6392	1.55948	1.45	0.0209378	0.641065	0.534012	0.0933594	29.2878	3.38356	2.43656	0.90252	1.75854	1.21687	0.546493
HAF1	ZO	2	32.7888	1.40588			0.491472			29.82	2.3398			1.22638
HAF1	ZO	3	32.8108	1.38463			0.469499			30.3807	1.58632			0.665681
HAF1	CY	1	31.9566	4.94071	5.43927	0.0209378	2.30472	2.44002	0.121907	31.6369	4.34593	3.43172	0.934945	2.11967	1.74139	0.408158
HAF1	CY	2	31.7873	5.55593			2.47403			31.9609	3.47188			1.79572
HAF1	CY	3	31.7201	5.82116			2.54131			32.4478	2.47734			1.30879
HAF1	GC	1	32.2233	1.41594	1.42466	0.0209378	0.501764	0.509359	0.0737678	30.5847	1.79567	2.39209	0.587691	0.844522	1.2281	0.364851
HAF1	GC	2	32.2378	1.35631			0.439683			30.1603	2.40996			1.26901
HAF1	GC	3	32.1776	1.50174			0.586631			29.8585	2.97064			1.57078
HAM1	MY	1	27.7494	0.990096	1.00008	0.0209378	-0.0143598	-5.45281e-16	0.0226626	30.4865	0.916435	1.00548	0.131409	-0.125895	6.10623e-16	0.182779
HAM1	MY	2	27.7089	1.01827			0.0261256			30.4443	0.9436			-0.0837523
HAM1	MY	3	27.7468	0.991878			-0.0117658			30.1509	1.15641			0.209647
HAM1	SP	1	28.4745	1.64045	2.25708	0.0209378	0.714096	1.14175	0.384143	30.1956	2.08413	2.20755	0.111864	1.05944	1.1412	0.0738412
HAM1	SP	2	27.935	2.38438			1.25362			30.052	2.30226			1.20305
HAM1	SP	3	27.731	2.74642			1.45755			30.094	2.23627			1.16109
HAM1	ZO	1	27.8031	2.01847	1.76342	0.0209378	1.01326	0.804968	0.243516	27.6725	2.14384	2.0456	0.361633	1.1002	1.01657	0.266685
HAM1	ZO	2	27.952	1.82059			0.864404			27.5413	2.34797			1.23141
HAM1	ZO	3	28.2792	1.45119			0.537237			28.0546	1.645			0.718089
HAM1	CY	1	26.9524	7.18543	6.78102	0.0209378	2.84508	2.75868	0.111215	29.0358	7.36875	6.75941	0.539947	2.88142	2.75389	0.113358
HAM1	CY	2	26.9997	6.95363			2.79777			29.2527	6.34042			2.66458
HAM1	CY	3	27.1643	6.20399			2.6332			29.2015	6.56906			2.71569
HAM1	GC	1	27.6495	1.33072	1.23631	0.0209378	0.412207	0.302093	0.131414	28.369	1.70309	1.88522	0.16555	0.768151	0.910933	0.128987
HAM1	GC	2	27.6767	1.26353			0.337456			28.1915	1.92601			0.945616
HAM1	GC	3	27.9443	1.11467			0.156616			28.1181	2.02656			1.01903
Hat1	MY	1	29.685	0.986426	1.00598	0.0209378	-0.0197169	6.10623e-16	0.192508	31.026	0.865197	1.00897	0.16716	-0.208899	5.92119e-16	0.234629
Hat1	MY	2	29.8471	0.881547			-0.181891			30.8621	0.96932			-0.0449549
Hat1	MY	3	29.4636	1.14998			0.201608			30.5633	1.19239			0.253854
Hat1	SP	1	30.1737	1.9253	2.46315	0.0209378	0.945082	1.26652	0.378808	30.4246	2.44014	2.62505	0.160278	1.28696	1.39051	0.0897424
Hat1	SP	2	29.9485	2.25063			1.17033			30.2658	2.72408			1.44577
Hat1	SP	3	29.4346	3.21351			1.68415			30.2728	2.71095			1.4388
Hat1	ZO	1	27.7254	8.11826	6.45399	0.0209378	3.02117	2.6674	0.308861	26.4272	6.97416	6.14209	0.78294	2.80202	2.61099	0.182568
Hat1	ZO	2	28.217	5.77424			2.52963			26.6366	6.03221			2.59269
Hat1	ZO	3	28.2952	5.46946			2.4514			26.791	5.41989			2.43826
Hat1	CY	1	26.3284	42.2037	43.0069	0.0209378	5.3993	5.42454	0.0917143	26.7103	50.6856	44.4037	5.70963	5.6635	5.46483	0.182425
Hat1	CY	2	26.2015	46.0851			5.52623			26.9477	42.9958			5.42612
Hat1	CY	3	26.3796	40.7319			5.34809			27.0689	39.5297			5.30487
Hat1	GC	1	26.7125	4.35546	3.59754	0.0209378	2.12283	1.82472	0.312643	27.6361	5.40446	5.79102	0.573045	2.43415	2.52926	0.139308
Hat1	GC	2	26.9357	3.61005			1.85202			27.6058	5.51921			2.46446
Hat1	GC	3	27.3752	2.82711			1.49933			27.3811	6.44939			2.68916
HDAC1	MY	1	26.423	0.937733	1.01808	0.0568037	-0.0927505	0	0.0829057	28.3028	0.926802	1.00179	0.073133	-0.109667	5.92119e-16	0.105836
HDAC1	MY	2	26.3044	1.01808			0.0258484			28.185	1.00565			0.0081323
HDAC1	MY	3	26.2634	1.04747			0.0669022			28.0916	1.07291			0.101535
HDAC1	SP	1	26.2696	5.28182	5.28182	0.622409	2.40104	2.486	0.155177	26.9578	4.66365	5.31378	0.673882	2.22146	2.40201	0.182892
HDAC1	SP	2	26.2788	5.24833			2.39186			26.7818	5.26856			2.39741
HDAC1	SP	3	26.0055	6.34273			2.6651			26.5921	6.00914			2.58716
HDAC1	ZO	1	26.042	2.38121	2.38121	0.119871	1.2517	1.26772	0.0712267	24.9387	3.27001	2.94868	0.305533	1.70929	1.55494	0.148781
HDAC1	ZO	2	25.9481	2.54134			1.34559			25.105	2.91415			1.54308
HDAC1	ZO	3	26.0879	2.30675			1.20586			25.2356	2.66187			1.41244
HDAC1	CY	1	24.7517	14.2588	14.2588	2.22039	3.83378	3.94045	0.200042	25.8843	12.0951	11.2218	0.766981	3.59635	3.48604	0.0970512
HDAC1	CY	2	24.7692	14.0875			3.81635			26.0326	10.9131			3.44799
HDAC1	CY	3	24.4143	18.0161			4.17122			26.0668	10.6573			3.41377
HDAC1	GC	1	26.1573	1.16653	1.31564	0.0915254	0.222219	0.344232	0.10609	26.5607	1.57968	1.80504	0.198587	0.659632	0.845962	0.163712
HDAC1	GC	2	25.9838	1.31564			0.395768			26.2536	1.95442			0.96674
HDAC1	GC	3	25.9648	1.33303			0.414708			26.3088	1.88102			0.911513
HDAC2	MY	1	27.7888	1.00369	1.00369	0.0517351	0.00531705	6.56882e-16	0.0748022	28.8897	0.932845	1.00295	0.0955938	-0.10029	9.25186e-17	0.134581
HDAC2	MY	2	27.8715	0.947817			-0.0773188			28.8421	0.964158			-0.0526581
HDAC2	MY	3	27.7222	1.05117			0.0720018			28.6365	1.11184			0.152948
HDAC2	SP	1	27.4754	6.31639	7.44594	1.40285	2.6591	2.91409	0.264249	27.1117	6.3376	6.7637	0.399952	2.66394	2.75611	0.0859657
HDAC2	SP	2	27.238	7.44594			2.89645			26.9415	7.13099			2.8341
HDAC2	SP	3	26.9478	9.10536			3.18672			27.0053	6.82251			2.7703
HDAC2	ZO	1	28.3223	1.35222	1.15959	0.113241	0.435325	0.28467	0.130541	26.7128	1.44551	1.39047	0.147284	0.531583	0.469961	0.157353
HDAC2	ZO	2	28.5525	1.15274			0.205064			26.6572	1.50231			0.587178
HDAC2	ZO	3	28.544	1.15959			0.213621			26.9533	1.22359			0.291123
HDAC2	CY	1	27.7904	4.7866	4.30504	0.312443	2.259	2.14525	0.100083	28.222	3.6176	2.98083	0.618019	1.85503	1.55487	0.300995
HDAC2	CY	2	27.9787	4.20095			2.07072			28.5205	2.94145			1.55653
HDAC2	CY	3	27.9433	4.30504			2.10603			28.8239	2.38345			1.25305
HDAC2	GC	1	28.8603	0.658231	0.777091	0.0772806	-0.603334	-0.427768	0.153906	27.9008	0.886842	0.960303	0.0944291	-0.173251	-0.0629692	0.139106
HDAC2	GC	2	28.5731	0.803224			-0.316126			27.8366	0.927252			-0.108966
HDAC2	GC	3	28.6208	0.777091			-0.363844			27.6343	1.06682			0.09331
HDAC3	MY	1	28.4473	0.918858	1.03514	0.072275	-0.122087	-6.245e-16	0.106323	29.5201	1.01578	1.00204	0.0776532	0.0225868	-6.4763e-17	0.113169
HDAC3	MY	2	28.2529	1.05136			0.0722548			29.6655	0.91843			-0.122759
HDAC3	MY	3	28.2753	1.03514			0.049832			29.4426	1.0719			0.100172
HDAC3	SP	1	29.3741	2.44759	3.02433	0.413193	1.29136	1.52925	0.212379	29.3287	2.29761	2.88258	0.55441	1.20013	1.50881	0.286303
HDAC3	SP	2	29.0689	3.02433			1.59662			28.9682	2.94985			1.56064
HDAC3	SP	3	28.9657	3.24851			1.69978			28.7632	3.40029			1.76566
HDAC3	ZO	1	28.0137	2.41986	2.1337	0.242654	1.27493	1.10745	0.160891	26.5268	2.77198	2.69459	0.324622	1.47092	1.42284	0.178296
HDAC3	ZO	2	28.1952	2.1337			1.09336			26.4255	2.97351			1.57217
HDAC3	ZO	3	28.3345	1.93733			0.954072			26.7723	2.33826			1.22544
HDAC3	CY	1	27.408	9.01513	8.97845	0.674782	3.17235	3.10251	0.115899	28.1857	6.25309	5.75913	0.509261	2.64457	2.52206	0.128436
HDAC3	CY	2	27.6116	7.82847			2.96873			28.2971	5.78846			2.53318
HDAC3	CY	3	27.4139	8.97845			3.16647			28.4418	5.23583			2.38842
HDAC3	GC	1	27.5701	1.68914	1.87985	0.113466	0.756285	0.862019	0.091667	27.8082	1.84916	2.35894	0.462605	0.886873	1.21839	0.297079
HDAC3	GC	2	27.4072	1.891			0.919152			27.3873	2.47563			1.3078
HDAC3	GC	3	27.4157	1.87985			0.910618			27.2346	2.75203			1.46049
HDAC4	MY	1	31.9444	0.994328	1.00241	0.0049387	-0.00820669	-5.48751e-16	0.00713485	34.8616	0.845881	1.00813	0.154953	-0.241473	5.73615e-16	0.226354
HDAC4	MY	2	31.9327	1.00241			0.00347582			34.5861	1.02392			0.0341085
HDAC4	MY	3	31.9315	1.00328			0.00473086			34.4128	1.15458			0.207364
HDAC4	SP	1	31.2546	8.12235	9.11781	1.30004	3.0219	3.21005	0.199696	32.2743	10.0701	12.5962	2.52678	3.332	3.63517	0.293855
HDAC4	SP	2	31.0878	9.11781			3.18869			31.9516	12.5949			3.65476
HDAC4	SP	3	30.857	10.7002			3.41957			31.6876	15.1236			3.91873
HDAC4	ZO	1	31.5713	2.51104	2.62665	0.075649	1.32828	1.37644	0.0423414	33.7452	4.4768	3.79269	0.740895	2.16247	1.904	0.291699
HDAC4	ZO	2	31.4918	2.65337			1.40782			33.9459	3.89552			1.96182
HDAC4	ZO	3	31.5064	2.62665			1.39322			34.32	3.00575			1.58773
HDAC4	CY	1	31.8073	5.22036	5.14357	0.228805	2.38415	2.33578	0.0661377	30.8137	5.95202	7.1785	1.46348	2.57338	2.82433	0.287004
HDAC4	CY	2	31.8286	5.14357			2.36277			30.6248	6.78496			2.76234
HDAC4	CY	3	31.931	4.79128			2.26041			30.2498	8.79851			3.13726
HDAC4	GC	1	30.5177	3.199	4.1091	0.608479	1.67762	1.94623	0.236333	30.5917	5.59221	4.78289	0.776732	2.48342	2.24522	0.23403
HDAC4	GC	2	30.0731	4.35371			2.12225			30.8385	4.71299			2.23664
HDAC4	GC	3	30.1565	4.1091			2.03882			31.0595	4.04347			2.01559
HDAC5	MY	1	29.4463	0.866964	0.964064	0.169307	-0.205957	-6.10623e-16	0.236812	31.6857	0.927672	1.00265	0.0901315	-0.108314	1.33227e-15	0.127809
HDAC5	MY	2	29.2931	0.964064			-0.0527986			31.6101	0.977619			-0.0326551
HDAC5	MY	3	28.9816	1.19645			0.258755			31.4365	1.10265			0.140969
HDAC5	SP	1	27.7715	14.0176	15.8529	1.63901	3.80917	3.96917	0.152	28.9897	11.9082	13.8476	1.74802	3.57388	3.78359	0.187638
HDAC5	SP	2	27.594	15.8529			3.98668			28.7223	14.3331			3.84128
HDAC5	SP	3	27.469	17.2875			4.11165			28.628	15.3016			3.93561
HDAC5	ZO	1	29.7434	1.37586	1.37586	0.101933	0.46033	0.440747	0.109298	29.0064	2.03634	1.97182	0.381761	1.02598	0.96056	0.290123
HDAC5	ZO	2	29.6648	1.45289			0.53893			28.82	2.31721			1.21239
HDAC5	ZO	3	29.8808	1.25091			0.322982			29.3891	1.56191			0.643314
HDAC5	CY	1	29.7551	3.34129	3.06992	0.167964	1.7404	1.6533	0.0759117	31.4378	2.68917	2.64487	0.166669	1.42716	1.40125	0.0921075
HDAC5	CY	2	29.8942	3.03413			1.60128			31.566	2.46052			1.29897
HDAC5	CY	3	29.8773	3.06992			1.6182			31.3873	2.78491			1.47763
HDAC5	GC	1	29.5552	0.88624	1.13538	0.173448	-0.174231	0.0985495	0.241841	30.5298	0.990049	1.20559	0.189484	-0.0144278	0.25707	0.237831
HDAC5	GC	2	29.1978	1.13538			0.18317			30.1583	1.28079			0.357034
HDAC5	GC	3	29.0943	1.21986			0.28671			30.0867	1.34593			0.428603
HDAC6&8	MY	1	29.3237	1.06501	0.982959	0.057082	0.0908648	-6.61508e-16	0.0813519	32.1512	0.972353	1.00022	0.025442	-0.0404472	1.72952e-15	0.0368587
HDAC6&8	MY	2	29.4394	0.982959			-0.0247968			32.079	1.02221			0.0316944
HDAC6&8	MY	3	29.4807	0.955238			-0.066068			32.102	1.00609			0.00875282
HDAC6&8	SP	1	29.052	6.51117	5.4555	0.658683	2.70292	2.51895	0.160662	30.5923	5.67463	5.93446	0.420098	2.50453	2.56677	0.10022
HDAC6&8	SP	2	29.3487	5.30087			2.40623			30.5835	5.70962			2.5134
HDAC6&8	SP	3	29.3072	5.4555			2.44771			30.4145	6.41913			2.68238
HDAC6&8	ZO	1	29.8117	1.48071	1.62231	0.11649	0.566292	0.679935	0.105755	28.9464	3.07234	2.66859	0.397988	1.61934	1.40531	0.216254
HDAC6&8	ZO	2	29.6026	1.71174			0.775462			29.156	2.65681			1.4097
HDAC6&8	ZO	3	29.68	1.62231			0.698052			29.3788	2.27662			1.18689
HDAC6&8	CY	1	27.7277	15.3707	15.3707	1.19857	3.94211	3.87301	0.120798	29.6856	13.1109	12.2862	1.07102	3.71269	3.61519	0.128691
HDAC6&8	CY	2	27.9363	13.3016			3.73353			29.7347	12.6719			3.66356
HDAC6&8	CY	3	27.7264	15.3844			3.9434			29.9289	11.0757			3.46933
HDAC6&8	GC	1	29.1041	1.87035	2.08394	0.187698	0.903306	1.043	0.132297	29.9449	1.95059	2.21223	0.293382	0.963914	1.13718	0.189048
HDAC6&8	GC	2	28.9481	2.08394			1.05931			29.8	2.15669			1.10882
HDAC6&8	GC	3	28.841	2.24449			1.16639			29.57	2.52942			1.3388
HDAC7	MY	1	32.43	1.00149	1.00149	0.0657457	0.00215233	5.55112e-16	0.0948717	34.0482	0.739579	1.0261	0.277202	-0.435224	1.17961e-15	0.406798
HDAC7	MY	2	32.3384	1.06716			0.0937772			33.2424	1.29293			0.370648
HDAC7	MY	3	32.5281	0.935669			-0.0959296			33.5484	1.04578			0.0645758
HDAC7	SP	1	33.0652	0.75843	0.546509	0.17333	-0.398912	-0.846605	0.435696	35.2719	0.627332	0.58675	0.035245	-0.6727	-0.770881	0.0852963
HDAC7	SP	2	33.9355	0.414884			-1.26922			35.4259	0.563803			-0.826737
HDAC7	SP	3	33.5379	0.546509			-0.871683			35.4124	0.569116			-0.813206
HDAC7	ZO	1	34.4789	0.624213	0.615149	0.0111046	-0.679889	-0.704251	0.0261442	32.0268	0.703585	0.700808	0.00768683	-0.507203	-0.512966	0.0158658
HDAC7	ZO	2	34.5	0.615149			-0.700992			32.0203	0.706721			-0.500787
HDAC7	ZO	3	34.5309	0.602122			-0.731872			32.0505	0.692119			-0.530908
HDAC7	CY	1	31.9363	3.38382	5.67649	3.11695	1.75865	2.50641	0.748462	33.0783	3.53642	3.37237	0.621887	1.82229	1.73636	0.278643
HDAC7	CY	2	31.19	5.67649			2.505			32.9386	3.8958			1.96192
HDAC7	CY	3	30.4394	9.5505			3.25558			33.4757	2.68491			1.42487
HDAC7	GC	1	32.8716	0.717073	1.11782	0.329991	-0.479808	0.0455697	0.478325	31.9452	1.08884	1.08306	0.0309488	0.122798	0.114723	0.0413971
HDAC7	GC	2	32.2311	1.11782			0.160683			31.9165	1.11071			0.151487
HDAC7	GC	3	31.9359	1.37158			0.455834			31.9981	1.04963			0.0698827
SIR2.1	MY	1	26.6602	1.28697	1.01674	0.234546	0.363984	-6.29126e-16	0.316245	28.4405	0.96647	1.00197	0.0779711	-0.0492032	-6.66134e-16	0.110122
SIR2.1	MY	2	27.2317	0.866073			-0.207439			28.4683	0.948065			-0.0769418
SIR2.1	MY	3	27.1808	0.897171			-0.156545			28.2652	1.09137			0.126145
SIR2.1	SP	1	27.3875	2.48932	2.61717	0.109923	1.31575	1.38035	0.0611336	27.85	2.76783	2.98816	0.266384	1.46875	1.57551	0.126716
SIR2.1	SP	2	27.3152	2.61717			1.38801			27.6032	3.2842			1.71554
SIR2.1	SP	3	27.2659	2.70813			1.4373			27.7765	2.91245			1.54223
SIR2.1	ZO	1	28.2124	1.17152	1.17859	0.071842	0.228379	0.28107	0.0838603	26.388	1.30864	1.19425	0.100418	0.388071	0.252789	0.118994
SIR2.1	ZO	2	28.063	1.29934			0.377774			26.5701	1.15346			0.205969
SIR2.1	ZO	3	28.2037	1.17859			0.237057			26.6118	1.12064			0.164326
SIR2.1	CY	1	26.9369	5.58611	5.58842	0.181941	2.48184	2.50853	0.0457022	26.774	6.55393	6.14914	0.399761	2.71236	2.61835	0.0938221
SIR2.1	CY	2	26.8575	5.90239			2.5613			26.8684	6.13887			2.61797
SIR2.1	CY	3	26.9363	5.58842			2.48244			26.9616	5.75461			2.52472
SIR2.1	GC	1	26.944	1.14201	1.14201	0.0278687	0.191572	0.192033	0.0351824	26.8383	1.11212	1.1327	0.0253211	0.153318	0.179532	0.0321072
SIR2.1	GC	2	26.9785	1.11503			0.157084			26.8217	1.12501			0.169933
SIR2.1	GC	3	26.9082	1.17076			0.227444			26.7763	1.16098			0.215343
SIR2.2	MY	1	28.1507	0.97611	1.00636	0.0216245	-0.0348848	-6.49943e-16	0.031331	29.3027	0.864602	1.00673	0.142126	-0.209892	-5.36608e-16	0.205216
SIR2.2	MY	2	28.1067	1.00636			0.00914065			29.0831	1.00674			0.00969569
SIR2.2	MY	3	28.0901	1.018			0.0257441			28.8926	1.14885			0.200196
SIR2.2	SP	1	29.539	1.19399	1.27741	0.154705	0.255788	0.395975	0.165756	29.8231	1.14646	1.22972	0.0893875	0.197191	0.295805	0.104366
SIR2.2	SP	2	29.4416	1.27741			0.353217			29.6152	1.32418			0.405102
SIR2.2	SP	3	29.2159	1.49373			0.578921			29.7352	1.21851			0.285122
SIR2.2	ZO	1	28.9509	1.49643	1.43915	0.0515861	0.581525	0.528475	0.0514959	26.9407	1.45085	1.31948	0.117309	0.5369	0.396249	0.126172
SIR2.2	ZO	2	29.0072	1.43915			0.525212			27.1188	1.28238			0.358826
SIR2.2	ZO	3	29.0537	1.39348			0.478688			27.1846	1.2252			0.293022
SIR2.2	CY	1	26.9964	11.424	10.2894	0.740242	3.51399	3.40125	0.0993164	27.2601	7.60918	6.91877	0.645681	2.92774	2.78637	0.133617
SIR2.2	CY	2	27.1473	10.2894			3.36309			27.4187	6.8173			2.7692
SIR2.2	CY	3	27.1837	10.033			3.32668			27.5257	6.32983			2.66217
SIR2.2	GC	1	28.8181	0.699925	0.698308	0.0317185	-0.514729	-0.55574	0.0681659	27.956	0.929972	0.960951	0.043333	-0.104741	-0.0584291	0.0643315
SIR2.2	GC	2	28.8215	0.698308			-0.518064			27.9369	0.942411			-0.0855719
SIR2.2	GC	3	28.9378	0.644196			-0.634428			27.8363	1.01047			0.0150255
SIR2.3	MY	1	36.3956	0.81888	0.99812	0.202737	-0.288276	1.15316e-15	0.289642	36.2234	0.919871	1.01731	0.23755	-0.120496	-7.40149e-16	0.32234
SIR2.3	MY	2	35.8163	1.22348			0.29099			36.3477	0.843972			-0.244733
SIR2.3	MY	3	36.11	0.99812			-0.00271439			35.7377	1.28809			0.365229
SIR2.3	SP	1	34.4871	9.84369	11.5217	1.77801	3.2992	3.52314	0.222383	33.8359	9.15468	14.456	5.77708	3.19451	3.77519	0.585557
SIR2.3	SP	2	34.0424	13.3979			3.74393			33.2649	13.6001			3.76554
SIR2.3	SP	3	34.26	11.5217			3.52628			32.6649	20.6133			4.36551
SIR2.3	ZO	1	33.7404	13.7704	11.9604	2.01721	3.78349	3.54934	0.251005	30.9523	11.5953	9.36215	2.28831	3.53546	3.19687	0.363969
SIR2.3	ZO	2	33.9437	11.9604			3.58019			31.2445	9.46881			3.24318
SIR2.3	ZO	3	34.2395	9.7428			3.28434			31.6758	7.02237			2.81196
SIR2.3	CY	1	33.4323	33.5788	30.7621	5.97523	5.06948	4.82645	0.317817	33.1103	17.0031	14.7355	2.33526	4.08773	3.86889	0.232356
SIR2.3	CY	2	34.035	22.1126			4.4668			33.3041	14.8655			3.89389
SIR2.3	CY	3	33.5587	30.7621			4.94308			33.5729	12.338			3.62504
SIR2.3	GC	1	33.9041	1.01314	0.967592	0.0610835	0.0188319	-0.0644226	0.0928613	36.0019	1.1056	0.768066	0.299468	0.144832	-0.44986	0.538488
SIR2.3	GC	2	34.0875	0.892194			-0.164571			36.7367	0.66436			-0.589963
SIR2.3	GC	3	33.9704	0.967592			-0.0475286			37.0512	0.534236			-0.90445
EF1	MY	1	17.7735							19.9265
EF1	MY	2	17.4695							19.8985
EF1	MY	3	17.6588							19.9274
EF1	SP	1	19.9331							20.9274
EF1	SP	2	19.9697							20.7598
EF1	SP	3	19.944							20.8341
EF1	ZO	1	18.5161							19.9836
EF1	ZO	2	18.5189							19.9452
EF1	ZO	3	18.4947							19.9628
EF1	CY	1	18.4974							18.8898
EF1	CY	2	18.5626							18.7601
EF1	CY	3	18.5183							18.7843
EF1	GC	1	18.8949							19.7549
EF1	GC	2	18.9674							19.8395
EF1	GC	3	18.7859							19.9145

## Sheet: Sexual
Target Name	Sample Name	Repeat	Biological Replicates
			1st							2nd
			Cт	fold change	average of fold change	standard deviation	Log2 fold change	average of Log2 fold change	standard deviation of Log2 fold change	Cт	fold change	average of fold change	standard deviation	Log2 fold change	average of Log2 fold change	standard deviation of Log2 fold change
HAG1	4D1	1	32.2839	1.54454	1.37245	0.0209378	0.627178	0.449396	0.17865	27.9476	1.48257	1.324	0.155488	0.568096	0.398254	0.169695
HAG1	4D1	2	32.46	1.3671			0.451121			28.1178	1.31764			0.39796
HAG1	4D1	3	32.6412	1.20572			0.269889			28.287	1.17178			0.228706
HAG1	4D2	1	31.9433	3.71205	4.8071	0.0209378	1.89222	2.24387	0.30967	26.3721	4.54795	4.42018	0.322099	2.18522	2.14148	0.107251
HAG1	4D2	2	31.3597	5.56286			2.47583			26.3373	4.65879			2.21996
HAG1	4D2	3	31.472	5.1464			2.36356			26.538	4.0538			2.01927
HAG1	4DM	1	30.2009	3.51568	3.80293	0.0209378	1.8138	1.90781	0.285415	28.1989	4.17432	4.11414	0.18191	2.06154	2.03964	0.0644579
HAG1	4DM	2	29.7863	4.68605			2.22837			28.1702	4.25833			2.09029
HAG1	4DM	3	30.3334	3.20708			1.68126			28.2934	3.90977			1.96708
HAG1	10DM	1	29.7467	7.78268	6.1602	0.0209378	2.96027	2.59126	0.371866	26.1291	5.38614	5.19056	0.268925	2.42925	2.37458	0.0758125
HAG1	10DM	2	30.4903	4.64797			2.2166			26.2704	4.88389			2.28803
HAG1	10DM	3	30.11	6.04994			2.59692			26.1519	5.30166			2.40645
HAG1	14DM	1	28.4596	11.3284	10.6351	0.0209378	3.50188	3.38881	0.314219	26.8775	11.7955	12.1242	0.784429	3.56016	3.59785	0.0919052
HAG1	14DM	2	28.9277	8.18913			3.03371			26.9069	11.5576			3.53077
HAG1	14DM	3	28.3306	12.3879			3.63086			26.735	13.0195			3.7026
HAG2	4D1	1	33.8691	1.68248	1.75301	0.0209378	0.750593	0.80899	0.0603535	29.2199	1.71589	1.45813	0.338673	0.778961	0.515411	0.361154
HAG2	4D1	2	33.8145	1.74745			0.80525			29.3353	1.58395			0.663527
HAG2	4D1	3	33.7486	1.82909			0.871126			29.8951	1.07456			0.103746
HAG2	4D2	1	34.9599	1.49926	1.74773	0.0209378	0.584248	0.78839	0.268433	29.2634	1.50111	1.55608	0.16561	0.586034	0.63261	0.150503
HAG2	4D2	2	34.8557	1.61157			0.688469			29.3386	1.42494			0.5109
HAG2	4D2	3	34.4517	2.13236			1.09245			29.0486	1.74218			0.800895
HAG2	4DM	1	31.1751	5.84921	5.55377	0.0209378	2.54824	2.44707	0.344312	30.8102	6.90437	8.58158	1.85253	2.78751	3.07912	0.308381
HAG2	4DM	2	30.9939	6.6321			2.72947			30.5498	8.27036			3.04795
HAG2	4DM	3	31.6598	4.18002			2.06351			30.1958	10.57			3.4019
HAG2	10DM	1	31.5354	7.36239	6.77188	0.0209378	2.88017	2.75645	0.115584	27.9498	5.184	4.08097	1.12996	2.37406	1.99004	0.415558
HAG2	10DM	2	31.7643	6.28208			2.65124			28.2766	4.13304			2.0472
HAG2	10DM	3	31.6776	6.67118			2.73794			28.775	2.92587			1.54887
HAG2	14DM	1	29.4184	19.0494	17.8816	0.0209378	4.25167	4.15645	0.131988	28.2837	12.7889	10.3962	2.11595	3.67682	3.35897	0.283353
HAG2	14DM	2	29.4582	18.5313			4.21189			28.6933	9.62794			3.26723
HAG2	14DM	3	29.6643	16.0643			4.00578			28.8277	8.77165			3.13285
HAG3&7	4D1	1	37.0086	3.00529	3.77613	0.0209378	1.58751	1.88934	0.342323	33.0797	2.79468	2.82744	0.0407384	1.48268	1.4994	0.0207244
HAG3&7	4D1	2	36.7768	3.52889			1.81922			33.0398	2.87306			1.52259
HAG3&7	4D1	3	36.3348	4.79421			2.26129			33.0695	2.8146			1.49293
HAG3&7	4D2	1	35.73	13.8372	13.8788	0.0209378	3.79048	3.78829	0.168136	31.1222	9.78647	10.2817	0.891944	3.29079	3.35849	0.122324
HAG3&7	4D2	2	35.5652	15.5121			3.95533			30.9133	11.3114			3.4997
HAG3&7	4D2	3	35.9014	12.2871			3.61908			31.128	9.74722			3.28499
HAG3&7	4DM	1	34.2603	10.8477	10.1356	0.0209378	3.43932	3.33902	0.10061	35.1873	10.0207	10.0672	0.319062	3.32491	3.3311	0.0455857
HAG3&7	4DM	2	34.4615	9.43553			3.2381			35.1327	10.4069			3.37947
HAG3&7	4DM	3	34.36	10.1235			3.33964			35.2232	9.7739			3.28893
HAG3&7	10DM	1	33.4355	31.0472	32.3252	0.0209378	4.95639	5.01209	0.103267	29.9769	38.3566	35.1057	4.05498	5.2614	5.12696	0.171612
HAG3&7	10DM	2	33.2606	35.0477			5.13125			30.0525	36.3985			5.18581
HAG3&7	10DM	3	33.4432	30.8806			4.94863			30.3046	30.5619			4.93366
HAG3&7	14DM	1	36.91	1.66599	1.66163	0.0209378	0.736377	0.732333	0.0338881	36.9848	0.926733	1.04746	0.104724	-0.109774	0.061875	0.148861
HAG3&7	14DM	2	36.9498	1.62069			0.696605			36.7194	1.11387			0.155577
HAG3&7	14DM	3	36.8824	1.69821			0.764018			36.7352	1.10177			0.139822
HAG4	4D1	1	29.7661	6.83367	5.9761	0.0209378	2.77266	2.56875	0.213566	25.8837	3.60307	3.31143	0.472447	1.84923	1.71702	0.215813
HAG4	4D1	2	30.1921	5.08654			2.34669			25.8991	3.56487			1.83385
HAG4	4D1	3	29.9519	6.00808			2.58691			26.265	2.76634			1.46798
HAG4	4D2	1	30.0924	10.3445	10.9487	0.0209378	3.37079	3.45151	0.071499	24.9036	6.4082	5.9076	0.477323	2.67992	2.55945	0.116107
HAG4	4D2	2	29.9864	11.1337			3.47685			25.0334	5.85702			2.55017
HAG4	4D2	3	29.9563	11.3678			3.50688			25.1353	5.45758			2.44826
HAG4	4DM	1	28.3814	9.58651	8.84473	0.0209378	3.26101	3.14234	0.102927	27.8767	10.8302	12.0408	2.39078	3.43699	3.572	0.273744
HAG4	4DM	2	28.5537	8.50733			3.08871			27.9217	10.4976			3.39198
HAG4	4DM	3	28.5651	8.44035			3.0773			27.4267	14.7948			3.88702
HAG4	10DM	1	28.8942	10.8557	10.5125	0.0209378	3.44039	3.39305	0.0656591	24.1772	14.5467	15.0253	2.25095	3.86262	3.89874	0.212899
HAG4	10DM	2	29.0165	9.97344			3.31809			23.9124	17.4771			4.12739
HAG4	10DM	3	28.9139	10.7084			3.42067			24.3336	13.0522			3.70622
HAG4	14DM	1	27.3916	18.3481	14.9176	0.0209378	4.19756	3.87909	0.290463	25.4004	19.3741	16.95	2.3509	4.27606	4.07396	0.200173
HAG4	14DM	2	27.7781	14.0351			3.81097			25.6064	16.796			4.07005
HAG4	14DM	3	27.9604	12.3697			3.62874			25.8007	14.6799			3.87577
HAG5	4D1	1	28.8347	2.7524	2.64057	0.0209378	1.46069	1.4001	0.0569496	25.7451	2.01463	1.72919	0.278219	1.01052	0.777596	0.232864
HAG5	4D1	2	28.9034	2.62428			1.39192			25.9781	1.71414			0.777482
HAG5	4D1	3	28.9477	2.54502			1.34768			26.2108	1.45881			0.544788
HAG5	4D2	1	29.5	3.37008	3.48152	0.0209378	1.75278	1.79508	0.140821	25.406	2.29764	2.38502	0.076507	1.20015	1.2535	0.0466828
HAG5	4D2	2	29.5725	3.20484			1.68025			25.3327	2.41748			1.2735
HAG5	4D2	3	29.3006	3.86964			1.9522			25.3193	2.43995			1.28685
HAG5	4DM	1	27.7254	2.74871	2.7004	0.0209378	1.45876	1.43294	0.0316327	28.3895	3.63997	3.47141	0.175697	1.86393	1.79428	0.0733002
HAG5	4DM	2	27.7417	2.71776			1.44242			28.5356	3.28936			1.71781
HAG5	4DM	3	27.7865	2.63473			1.39766			28.4523	3.4849			1.80112
HAG5	10DM	1	27.7497	5.70394	5.26937	0.0209378	2.51196	2.39488	0.108789	24.9618	4.04942	4.81588	1.31707	2.01772	2.23449	0.371738
HAG5	10DM	2	27.8859	5.19011			2.37576			24.9575	4.06153			2.02202
HAG5	10DM	3	27.9647	4.91406			2.29692			24.3158	6.33668			2.66373
HAG5	14DM	1	26.623	6.29544	5.65836	0.0209378	2.65431	2.49397	0.167034	26.4106	4.61284	4.42132	0.236982	2.20566	2.14307	0.0782802
HAG5	14DM	2	26.9564	4.99666			2.32096			26.4479	4.49483			2.16827
HAG5	14DM	3	26.7707	5.68299			2.50665			26.5609	4.1563			2.0553
HAG6	4D1	1	31.7786	1.83526	1.72267	0.0209378	0.875985	0.78277	0.0900672	28.6334	1.14911	1.1673	0.0742923	0.200517	0.221256	0.0909416
HAG6	4D1	2	31.9584	1.62026			0.696222			28.5131	1.249			0.320775
HAG6	4D1	3	31.8785	1.7125			0.776101			28.6914	1.1038			0.142474
HAG6	4D2	1	31.7347	3.67396	3.7972	0.0209378	1.87734	1.92312	0.0880724	27.1761	2.84482	2.57564	0.334806	1.50834	1.35643	0.193935
HAG6	4D2	2	31.7447	3.64869			1.86738			27.2615	2.68137			1.42297
HAG6	4D2	3	31.5874	4.06896			2.02466			27.5465	2.20073			1.13798
HAG6	4DM	1	29.1291	5.33057	5.03846	0.0209378	2.41429	2.32876	0.136484	29.9447	4.98844	5.20954	0.203675	2.31859	2.38042	0.0567565
HAG6	4DM	2	29.1428	5.28035			2.40063			29.8708	5.25066			2.3925
HAG6	4DM	3	29.3721	4.50448			2.17136			29.8331	5.38952			2.43016
HAG6	10DM	1	28.628	15.9218	15.4507	0.0209378	3.99293	3.94565	0.131814	25.5989	10.487	9.92819	0.648532	3.39053	3.30945	0.0954141
HAG6	10DM	2	28.5736	16.5332			4.0473			25.6559	10.0806			3.33351
HAG6	10DM	3	28.8242	13.8971			3.79671			25.7851	9.21704			3.2043
HAG6	14DM	1	28.6856	7.73289	9.35881	0.0209378	2.95101	3.18088	0.433114	27.1911	10.8154	9.83068	0.855182	3.43502	3.29376	0.122729
HAG6	14DM	2	28.7254	7.52227			2.91117			27.3932	9.40183			3.23294
HAG6	14DM	3	27.9561	12.8213			3.68047			27.4128	9.27478			3.21331
HAT2	4D1	1	31.7362	2.63854	2.46618	0.0209378	1.39974	1.29998	0.0998469	28.1623	2.77948	2.51816	0.313955	1.47482	1.32459	0.185233
HAT2	4D1	2	31.9359	2.29747			1.20005			28.2557	2.60509			1.38133
HAT2	4D1	3	31.8358	2.46254			1.30015			28.5194	2.1699			1.11763
HAT2	4D2	1	33.6737	1.33768	1.44955	0.0209378	0.419732	0.531644	0.130384	28.6472	1.79064	1.38314	0.358327	0.840476	0.437516	0.357156
HAT2	4D2	2	33.593	1.41459			0.500382			29.3276	1.11731			0.160024
HAT2	4D2	3	33.4186	1.59639			0.674817			29.1756	1.24147			0.312047
HAT2	4DM	1	29.5968	5.38155	4.80745	0.0209378	2.42802	2.25811	0.176539	30.6474	4.82213	5.72538	0.868306	2.26967	2.50604	0.222867
HAT2	4DM	2	29.7541	4.82556			2.2707			30.3809	5.80011			2.53608
HAT2	4DM	3	29.9492	4.21525			2.07562			30.2047	6.55391			2.71236
HAT2	10DM	1	29.5494	11.7359	10.6141	0.0209378	3.55285	3.404	0.129023	25.909	13.3075	11.7833	2.28115	3.73417	3.53896	0.298397
HAT2	10DM	2	29.7674	10.0903			3.3349			25.9559	12.8817			3.68725
HAT2	10DM	3	29.778	10.016			3.32424			26.4477	9.16076			3.19547
HAT2	14DM	1	28.3989	13.169	12.0247	0.0209378	3.71908	3.58417	0.127091	28.3122	7.82262	8.2323	1.0274	2.96765	3.03406	0.175299
HAT2	14DM	2	28.6513	11.0555			3.46669			28.3782	7.47293			2.90167
HAT2	14DM	3	28.5512	11.8495			3.56675			28.047	9.40133			3.23287
HAG8	4D1	1	31.9564	1.62524	1.44769	0.0209378	0.700653	0.528	0.156936	27.2588	1.27772	1.16567	0.149391	0.353574	0.212858	0.191864
HAG8	4D1	2	32.2631	1.31404			0.394009			27.3217	1.22323			0.290693
HAG8	4D1	3	32.1677	1.4038			0.489338			27.6181	0.996062			-0.00569216
HAG8	4D2	1	32.2902	2.50405	3.07695	0.0209378	1.32426	1.60767	0.248642	25.8196	3.12388	3.02914	0.118481	1.64334	1.59816	0.0569376
HAG8	4D2	2	31.8253	3.45614			1.78916			25.846	3.06725			1.61694
HAG8	4D2	3	31.9049	3.27066			1.70958			25.9288	2.8963			1.53421
HAG8	4DM	1	29.9248	3.07611	2.74618	0.0209378	1.62111	1.44835	0.199948	29.0537	4.21975	4.2915	0.14447	2.07716	2.10095	0.0481263
HAG8	4DM	2	30.0513	2.81788			1.49461			29.0615	4.19696			2.06934
HAG8	4DM	3	30.3166	2.34457			1.22932			28.9745	4.4578			2.15633
HAG8	10DM	1	30.5876	4.10029	3.78282	0.0209378	2.03572	1.91696	0.103412	25.8322	4.06928	4.5341	1.16883	2.02477	2.15069	0.35534
HAG8	10DM	2	30.7765	3.59713			1.84685			25.9815	3.66919			1.87546
HAG8	10DM	3	30.755	3.65104			1.86831			25.3051	5.86384			2.55185
HAG8	14DM	1	29.9015	3.33479	3.88476	0.0209378	1.7376	1.94807	0.206013	27.6432	3.6061	3.56085	0.0849658	1.85044	1.83194	0.034666
HAG8	14DM	2	29.6818	3.88333			1.95729			27.6402	3.61361			1.85344
HAG8	14DM	3	29.4898	4.43616			2.14931			27.7017	3.46283			1.79195
HAG9	4D1	1	35.1756	3.62934	2.98091	0.0209378	1.85971	1.54371	0.379851	29.8534	2.48679	2.39561	0.254574	1.31428	1.25475	0.157768
HAG9	4D1	2	35.9131	2.17691			1.12228			29.7936	2.59204			1.37409
HAG9	4D1	3	35.3862	3.13648			1.64915			30.0918	2.108			1.07588
HAG9	4D2	1	36.9557	2.05207	2.12614	0.0209378	1.03708	1.08772	0.0473423	30.0893	1.96633	2.01867	0.0515461	0.975508	1.01309	0.03687
HAG9	4D2	2	36.8619	2.1899			1.13087			30.0502	2.0203			1.01457
HAG9	4D2	3	36.8975	2.13647			1.09523			30.0156	2.06939			1.0492
HAG9	4DM	1	33.2614	6.33225	6.55626	0.0209378	2.66272	2.71163	0.0729185	30.9556	10.8675	10.7961	0.0729556	3.44195	3.43241	0.00975134
HAG9	4DM	2	33.1287	6.94244			2.79544			30.9648	10.799			3.43283
HAG9	4DM	3	33.2474	6.3941			2.67674			30.9751	10.7217			3.42246
HAG9	10DM	1	33.7064	9.81677	9.29819	0.0209378	3.29525	3.21388	0.11611	28.47	5.80091	5.32896	0.579042	2.53628	2.40797	0.160952
HAG9	10DM	2	33.7361	9.6163			3.26548			28.546	5.50315			2.46026
HAG9	10DM	3	33.9207	8.46151			3.08092			28.7789	4.68281			2.22738
HAG9	14DM	1	32.4468	11.8808	10.4776	0.0209378	3.57056	3.37447	0.256709	29.6378	9.47995	9.11353	1.58762	3.24488	3.17262	0.261493
HAG9	14DM	2	32.9334	8.47913			3.08392			29.4923	10.4859			3.39038
HAG9	14DM	3	32.5484	11.0728			3.46895			30.0001	7.37474			2.88259
HAG10	4D1	1	32.7975	0.429324	0.411122	0.0209378	-1.21986	-1.28399	0.0843554	26.944	0.596639	0.490349	0.130395	-0.74507	-1.06606	0.41595
HAG10	4D1	2	32.9572	0.384339			-1.37955			27.1161	0.52956			-0.917135
HAG10	4D1	3	32.8302	0.419703			-1.25256			27.7349	0.344847			-1.53597
HAG10	4D2	1	30.4239	4.32048	4.62664	0.0209378	2.11119	2.20721	0.108713	24.0045	4.26217	3.96521	0.257181	2.09159	1.98542	0.0919458
HAG10	4D2	2	30.2099	5.01152			2.32525			24.1634	3.81742			1.9326
HAG10	4D2	3	30.3499	4.5479			2.1852			24.164	3.81603			1.93207
HAG10	4DM	1	30.8845	0.748434	0.686734	0.0209378	-0.418053	-0.562878	0.305854	29.8593	0.845983	0.928104	0.126568	-0.241299	-0.116203	0.190309
HAG10	4DM	2	30.8228	0.781147			-0.356335			29.8281	0.864466			-0.210119
HAG10	4DM	3	31.3807	0.530621			-0.914246			29.5152	1.07386			0.102808
HAG10	10DM	1	32.3644	0.566276	0.553209	0.0209378	-0.820423	-0.856133	0.0942511	26.8449	0.651488	0.596104	0.0839477	-0.618189	-0.756509	0.212674
HAG10	10DM	2	32.3289	0.58037			-0.784954			26.8766	0.637307			-0.649939
HAG10	10DM	3	32.507	0.512982			-0.96302			27.2281	0.499516			-1.0014
HAG10	14DM	1	28.9619	3.02688	3.63381	0.0209378	1.59783	1.85023	0.223563	26.2921	3.50876	3.08008	0.394107	1.81096	1.61523	0.182133
HAG10	14DM	2	28.6301	3.80935			1.92954			26.519	2.99801			1.58401
HAG10	14DM	3	28.5364	4.06521			2.02333			26.6523	2.73347			1.45074
HAG11	4D1	1	35.9961	2.46253	2.60798	0.0209378	1.30014	1.37179	0.217416	36.4724	1.54896	1.41776	0.288976	0.631304	0.481675	0.315104
HAG11	4D1	2	36.097	2.2962			1.19925			36.4097	1.61786			0.694087
HAG11	4D1	3	35.6803	3.06522			1.61599			36.9841	1.08646			0.119635
HAG11	4D2	1	39.9875	0.0650824	0.0879104	0.0329008	-3.94159	-3.56996	0.506665	39.9834	0.126518	0.140141	0.0239191	-2.98258	-2.84832	0.236249
HAG11	4D2	2	39.0387	0.125623			-2.99283			39.5764	0.167759			-2.57553
HAG11	4D2	3	39.8214	0.0730258			-3.77545			39.9877	0.126145			-2.98685
HAG11	4DM	1	33.8454	5.06195	5.36534	0.0209378	2.33969	2.41291	0.213652	38.6688	3.48397	3.04371	0.382358	1.80073	1.59854	0.175714
HAG11	4DM	2	33.5315	6.2921			2.65354			38.9574	2.85224			1.51209
HAG11	4DM	3	33.9396	4.74197			2.24549			38.9867	2.79491			1.4828
HAG11	10DM	1	33.2571	16.0602	14.2056	0.0209378	4.00542	3.8204	0.186098	32.9467	17.5268	18.1404	2.41825	4.13149	4.17279	0.188932
HAG11	10DM	2	33.6293	12.4084			3.63324			32.6992	20.8064			4.37895
HAG11	10DM	3	33.44	14.1482			3.82254			33.0703	16.0881			4.00792
HAG11	14DM	1	34.5724	3.26213	3.02401	0.0209378	1.70582	1.58456	0.230715	35.5753	10.4057	9.98739	0.369291	3.3793	3.31946	0.0528951
HAG11	14DM	2	34.5489	3.31582			1.72937			35.6545	9.84994			3.30012
HAG11	14DM	3	34.9598	2.49407			1.3185			35.6756	9.70653			3.27896
HAG12	4D1	1	33.4673	6.15019	5.8219	0.0209378	2.62063	2.53731	0.135833	29.1454	2.70282	2.18473	0.550685	1.43447	1.095	0.380417
HAG12	4D1	2	33.7074	5.20741			2.38057			29.4132	2.24496			1.16669
HAG12	4D1	3	33.4772	6.1081			2.61072			29.8961	1.60641			0.683836
HAG12	4D2	1	37.0126	0.864071	0.985869	0.0209378	-0.210778	-0.0282186	0.182526	34.4742	0.0626219	0.03662	0.0225502	-3.99719	-4.93624	0.816528
HAG12	4D2	2	36.6476	1.11286			0.154273			35.8096	0.024816			-5.33258
HAG12	4D2	3	36.83	0.980676			-0.0281513			35.9559	0.0224219			-5.47895
HAG12	4DM	1	32.5445	4.90129	4.59371	0.0209378	2.29316	2.16392	0.402615	34.0625	1.19062	1.19334	0.099793	0.251707	0.251632	0.120756
HAG12	4DM	2	32.3516	5.60242			2.48605			34.1833	1.09493			0.130838
HAG12	4DM	3	33.1251	3.27741			1.71256			33.9418	1.29446			0.372351
HAG12	10DM	1	31.7263	17.9208	14.6872	0.0209378	4.16356	3.85973	0.265383	27.2622	12.6463	12.1203	2.52357	3.66065	3.57713	0.314953
HAG12	10DM	2	32.1475	13.3831			3.74234			27.6941	9.3751			3.22883
HAG12	10DM	3	32.2166	12.7576			3.67328			27.081	14.3393			3.8419
HAG12	14DM	1	30.9338	18.485	19.6166	0.0209378	4.20828	4.28997	0.131037	28.4053	21.0245	17.5325	3.38019	4.394	4.114	0.279219
HAG12	14DM	2	30.9215	18.6423			4.22051			28.6868	17.2967			4.11242
HAG12	14DM	3	30.7009	21.7224			4.44111			28.9637	14.2765			3.83557
HAG13	4D1	1	35.592	2.31358	2.35255	0.0209378	1.21013	1.23022	0.131268	27.7396	2.71996	2.35029	0.376505	1.44358	1.22027	0.234372
HAG13	4D1	2	35.692	2.15869			1.11016			27.9422	2.36362			1.241
HAG13	4D1	3	35.4318	2.58538			1.37038			28.2069	1.9673			0.976216
HAG13	4D2	1	36.9723	1.45779	1.54827	0.0209378	0.543787	0.62924	0.078571	28.8314	1.18827	1.06665	0.180546	0.248858	0.0782299	0.25829
HAG13	4D2	2	36.8177	1.62266			0.698362			28.8755	1.15249			0.20476
HAG13	4D2	3	36.8705	1.56436			0.645571			29.2992	0.859203			-0.218929
HAG13	4DM	1	34.0263	2.87908	2.49744	0.0209378	1.52561	1.3123	0.185818	31.5446	2.13581	2.5139	0.385665	1.09478	1.31854	0.222319
HAG13	4DM	2	34.3663	2.27458			1.1856			31.3179	2.49918			1.32145
HAG13	4DM	3	34.3262	2.33866			1.22568			31.1	2.90671			1.53939
HAG13	10DM	1	35.2002	2.64606	2.64444	0.0209378	1.40384	1.40284	0.0230419	27.5897	3.15665	2.77533	0.405291	1.65839	1.46213	0.21491
HAG13	10DM	2	35.2248	2.60144			1.37931			27.7526	2.81963			1.49551
HAG13	10DM	3	35.1787	2.68582			1.42536			28.0156	2.34971			1.23248
HAG13	14DM	1	33.7812	4.21368	3.7996	0.0209378	2.07508	1.9214	0.137964	29.3182	3.49743	2.6679	0.731941	1.8063	1.38152	0.378682
HAG13	14DM	2	33.9754	3.683			1.88088			29.8654	2.3933			1.259
HAG13	14DM	3	34.0481	3.50211			1.80822			30.0452	2.11297			1.07927
HAG14	4D1	1	31.6071	2.51155	2.30396	0.0209378	1.32858	1.20046	0.125666	27.335	3.22779	3.0595	0.205346	1.69055	1.61109	0.0983019
HAG14	4D1	2	31.7402	2.29012			1.19542			27.384	3.12002			1.64156
HAG14	4D1	3	31.8583	2.11022			1.0774			27.5244	2.8307			1.50116
HAG14	4D2	1	32.1902	2.74993	3.19039	0.0209378	1.45939	1.66532	0.191939	27.6184	2.4696	2.20227	0.2611	1.30428	1.13223	0.171192
HAG14	4D2	2	31.9522	3.243			1.69733			27.7922	2.18933			1.13049
HAG14	4D2	3	31.8103	3.57823			1.83925			27.9607	1.94789			0.961909
HAG14	4DM	1	30.968	1.64413	1.41248	0.0209378	0.717328	0.488451	0.203837	31.7001	2.05971	2.1644	0.305251	1.04244	1.10472	0.19828
HAG14	4DM	2	31.2638	1.33938			0.421565			31.4159	2.50821			1.32666
HAG14	4DM	3	31.3589	1.25393			0.326461			31.7975	1.92526			0.945054
HAG14	10DM	1	33.2724	0.690238	0.630611	0.0209378	-0.534835	-0.668435	0.117999	31.4194	0.238457	0.622107	0.337306	-2.0682	-0.889876	1.02567
HAG14	10DM	2	33.496	0.591147			-0.758411			29.5486	0.872114			-0.197412
HAG14	10DM	3	33.4496	0.610449			-0.712058			29.7553	0.755751			-0.404018
HAG14	14DM	1	31.7855	1.1521	1.47865	0.0209378	0.20427	0.544672	0.297289	30.6514	1.49091	1.40157	0.0774841	0.576192	0.485603	0.0785803
HAG14	14DM	2	31.3133	1.59821			0.676461			30.7918	1.35268			0.435816
HAG14	14DM	3	31.2365	1.68563			0.753285			30.7828	1.36113			0.444802
HAG15	4D1	1	36.4656	6.34383	7.41192	0.0209378	2.66536	2.87427	0.256897	28.7029	9.68318	9.93337	0.919757	3.27548	3.30824	0.131641
HAG15	4D1	2	35.9699	8.94515			3.16111			28.5252	10.9523			3.45317
HAG15	4D1	3	36.3347	6.94678			2.79634			28.7823	9.1646			3.19607
HAG15	4D2	1	36.2897	11.7553	10.7564	0.0209378	3.55524	3.4214	0.158478	29.0243	7.21592	7.07778	0.170941	2.85118	2.82301	0.035028
HAG15	4D2	2	36.3823	11.0238			3.46255			29.0414	7.13082			2.83407
HAG15	4D2	3	36.5985	9.48999			3.24641			29.0916	6.88661			2.78379
HAG15	4DM	1	32.9089	31.3801	35.5909	0.0209378	4.97178	5.14305	0.210115	31.66	15.3469	15.562	3.23014	3.93988	3.93907	0.301208
HAG15	4DM	2	32.5032	41.5711			5.37751			31.36	18.8943			4.23988
HAG15	4DM	3	32.8008	33.8216			5.07987			31.9624	12.4447			3.63746
HAG15	10DM	1	33.5648	41.3016	36.498	0.0209378	5.36813	5.18244	0.177318	28.71	11.3026	11.5204	2.76634	3.49859	3.49812	0.349037
HAG15	10DM	2	33.7686	35.8606			5.16433			29.0597	8.86946			3.14885
HAG15	10DM	3	33.918	32.3318			5.01488			28.3617	14.3893			3.84692
HAG15	14DM	1	31.7377	87.2706	78.5613	0.0209378	6.44742	6.29139	0.136217	27.9706	69.2785	82.4618	18.7976	6.11434	6.34213	0.313951
HAG15	14DM	2	31.9889	73.3228			6.19619			27.8732	74.1202			6.21179
HAG15	14DM	3	31.9546	75.0905			6.23056			27.3847	103.987			6.70026
HAG16	4D1	1	35.9581	4.49837	4.02888	0.0209378	2.1694	1.99215	0.28683	31.4253	6.52294	5.49103	0.94804	2.70552	2.44304	0.245191
HAG16	4D1	2	36.4663	3.16285			1.66123			31.7272	5.29155			2.40369
HAG16	4D1	3	35.9817	4.42543			2.14582			31.911	4.6586			2.2199
HAG16	4D2	1	34.9216	15.1352	18.8201	0.0209378	3.91983	4.21846	0.265089	30.9533	9.31625	9.68096	1.41075	3.21975	3.26519	0.206219
HAG16	4D2	2	34.5318	19.8295			4.30958			31.0875	8.48837			3.08549
HAG16	4D2	3	34.4154	21.4957			4.42598			30.6827	11.2382			3.49035
HAG16	4DM	1	33.6403	9.42815	7.82462	0.0209378	3.23697	2.95167	0.2642	33.3882	5.77539	6.34565	1.15768	2.52992	2.65062	0.252398
HAG16	4DM	2	34.1618	6.56803			2.71546			33.4369	5.58372			2.48123
HAG16	4DM	3	33.9746	7.47768			2.90259			32.9774	7.67784			2.9407
HAG16	10DM	1	32.4994	43.1125	37.3749	0.0209378	5.43003	5.21553	0.189631	29.3199	30.475	26.1161	5.60351	4.92956	4.68267	0.33058
HAG16	10DM	2	32.783	35.4169			5.14636			29.4381	28.0778			4.81136
HAG16	10DM	3	32.8592	33.5953			5.07019			29.9424	19.7955			4.3071
HAG16	14DM	1	31.5255	50.4254	59.8818	0.0209378	5.65608	5.89291	0.221062	31.2708	30.5076	33.2481	2.48474	4.9311	5.05246	0.109484
HAG16	14DM	2	31.2528	60.921			5.92887			31.1194	33.8829			5.08249
HAG16	14DM	3	31.0878	68.2991			6.09379			31.0581	35.3539			5.1438
HAG17	4D1	1	34.9639	1.24366	1.20086	0.0209378	0.314597	0.256896	0.17793	30.1709	1.92795	1.67779	0.398953	0.947066	0.715958	0.374253
HAG17	4D1	2	35.2212	1.0405			0.057277			30.2014	1.88772			0.916644
HAG17	4D1	3	34.8797	1.31842			0.398815			30.8338	1.21771			0.284165
HAG17	4D2	1	35.1394	1.80628	2.1285	0.0209378	0.853019	1.07991	0.208893	30.1726	1.98287	1.84761	0.117176	0.987592	0.883773	0.0899434
HAG17	4D2	2	34.8699	2.17718			1.12246			30.3307	1.77695			0.829404
HAG17	4D2	3	34.7281	2.40203			1.26425			30.3258	1.78302			0.834323
HAG17	4DM	1	32.0415	3.96334	3.64515	0.0209378	1.98672	1.84565	0.303	30.787	4.56969	4.80652	0.336086	2.1921	2.2627	0.0991611
HAG17	4DM	2	31.9758	4.14792			2.05239			30.7592	4.6587			2.21993
HAG17	4DM	3	32.5304	2.82418			1.49783			30.603	5.19118			2.37606
HAG17	10DM	1	32.2332	7.19565	7.00096	0.0209378	2.84713	2.80721	0.0386289	28.9063	5.29327	4.61272	0.974218	2.40416	2.18197	0.327391
HAG17	10DM	2	32.2759	6.98611			2.80449			28.9747	5.04816			2.33576
HAG17	10DM	3	32.3104	6.82113			2.77001			29.5045	3.49672			1.806
HAG17	14DM	1	31.7846	5.84802	5.77365	0.0209378	2.54795	2.52457	0.14652	30.8845	5.19962	5.09615	0.133942	2.37841	2.34907	0.0381605
HAG17	14DM	2	31.6746	6.31153			2.65799			30.9	5.14396			2.36288
HAG17	14DM	3	31.9648	5.1614			2.36776			30.9569	4.94486			2.30593
HAT3	4D1	1	35.947	1.4368	1.52248	0.0209378	0.522862	0.603551	0.110869	31.4336	1.90165	1.82585	0.348297	0.927252	0.850025	0.287338
HAT3	4D1	2	35.7399	1.6586			0.72997			31.8289	1.4459			0.531965
HAT3	4D1	3	35.912	1.47204			0.55782			31.27	2.13001			1.09086
HAT3	4D2	1	34.6345	5.85309	6.49216	0.0209378	2.5492	2.69449	0.135488	30.4197	3.95402	3.35812	0.655334	1.98332	1.7284	0.292276
HAT3	4D2	2	34.3663	7.04883			2.81738			30.6105	3.46408			1.79247
HAT3	4D2	3	34.4668	6.57455			2.71689			30.9936	2.65627			1.4094
HAT3	4DM	1	33.9003	2.49535	2.41498	0.0209378	1.31925	1.27161	0.0413231	32.1652	4.31156	3.50951	0.717123	2.10821	1.79196	0.28614
HAT3	4DM	2	33.9742	2.37075			1.24534			32.7224	2.93017			1.55098
HAT3	4DM	3	33.9693	2.37883			1.25025			32.5567	3.28679			1.71668
HAT3	10DM	1	32.319	15.4846	14.3557	0.0209378	3.95276	3.84046	0.115864	28.97	12.4212	11.2271	2.03099	3.63473	3.47178	0.277907
HAT3	10DM	2	32.4244	14.3929			3.84729			28.975	12.3782			3.62973
HAT3	10DM	3	32.5504	13.1897			3.72134			29.4538	8.88208			3.1509
HAT3	14DM	1	30.7694	26.9931	27.9857	0.0209378	4.75452	4.80515	0.0793552	29.7701	27.6084	22.9707	4.80066	4.78704	4.49995	0.309725
HAT3	14DM	2	30.7596	27.1771			4.76432			30.016	23.2814			4.54111
HAT3	14DM	3	30.6273	29.7869			4.89661			30.3854	18.0222			4.1717
HAG19	4D1	1	33.9325	1.43743	1.62627	0.0209378	0.523493	0.688644	0.233485	27.3452	1.66026	1.48379	0.157472	0.731409	0.564004	0.150196
HAG19	4D1	2	33.8693	1.50177			0.586668			27.5571	1.43351			0.519548
HAG19	4D1	3	33.5002	1.93962			0.95577			27.6356	1.3576			0.441053
HAG19	4D2	1	35.0269	1.20085	1.20198	0.0209378	0.264055	0.264371	0.0670744	27.3925	1.65432	1.30105	0.314095	0.726235	0.352935	0.335951
HAG19	4D2	2	35.0935	1.14667			0.197454			27.8611	1.19553			0.257653
HAG19	4D2	3	34.9593	1.25841			0.331602			28.0438	1.0533			0.0749156
HAG19	4DM	1	32.3196	2.11672	2.1582	0.0209378	1.08183	1.10906	0.0577414	28.2462	3.23533	3.07055	0.14273	1.69391	1.61747	0.0662101
HAG19	4DM	2	32.3315	2.09938			1.06996			28.3621	2.98554			1.57799
HAG19	4DM	3	32.2261	2.25852			1.17538			28.3596	2.99077			1.58052
HAG19	10DM	1	32.7886	2.74617	2.67264	0.0209378	1.45742	1.41559	0.108161	27.1938	2.11064	2.06817	0.0805962	1.07768	1.04761	0.0568764
HAG19	10DM	2	32.7494	2.82176			1.4966			27.1883	2.11865			1.08314
HAG19	10DM	3	32.9533	2.44997			1.29277			27.2895	1.97522			0.982011
HAG19	14DM	1	31.9657	2.78653	2.78627	0.0209378	1.47847	1.47832	0.00930694	28.7624	2.75395	2.52124	0.418955	1.4615	1.31979	0.253733
HAG19	14DM	2	31.9752	2.76817			1.46893			28.7528	2.77218			1.47102
HAG19	14DM	3	31.9566	2.80411			1.48754			29.197	2.03759			1.02686
HAG20	4D1	1	36.2679	26.7313	21.2783	0.0209378	4.74046	4.38334	0.347591	33.1997	29.49	27.5713	4.96706	4.88215	4.76827	0.27474
HAG20	4D1	2	36.6449	20.5835			4.36342			33.6269	21.9311			4.4549
HAG20	4D1	3	36.9622	16.5199			4.04614			33.1141	31.2928			4.96776
HAG20	4D2	1	35.792	66.3174	77.9505	0.0209378	6.05132	6.27315	0.221767	31.2952	113.68	99.1112	13.0525	6.82883	6.62287	0.185954
HAG20	4D2	2	35.57	77.3468			6.27327			31.6567	88.4821			6.46731
HAG20	4D2	3	35.3484	90.1872			6.49485			31.5515	95.1718			6.57246
HAG20	4DM	1	35.3153	24.9065	30.1605	0.0209378	4.63845	4.87862	0.386145	37.47	25.8019	26.0562	5.06376	4.68941	4.68522	0.28232
HAG20	4DM	2	35.2804	25.5165			4.67336			37.7586	21.1243			4.40083
HAG20	4DM	3	34.6297	40.0587			5.32404			37.194	31.2423			4.96543
HAG20	10DM	1	32.6827	277.369	213.926	0.0209378	8.11566	7.71149	0.350082	33.3001	146.088	163.996	15.5111	7.19069	7.35304	0.140612
HAG20	10DM	2	33.2952	181.422			7.50321			33.0543	173.216			7.43643
HAG20	10DM	3	33.2828	182.986			7.51559			33.0588	172.684			7.43199
HAG20	14DM	1	37.0044	7.95655	10.6261	0.0209378	2.99214	3.38398	0.340892	38.2399	18.4205	18.7914	2.54043	4.20324	4.2233	0.193504
HAG20	14DM	2	36.4491	11.6915			3.54739			38.4026	16.4568			4.04061
HAG20	14DM	3	36.3841	12.2304			3.6124			38.0171	21.4968			4.42605
HAG21	4D1	1	40.0298	0.418925	0.435698	0.0202165	-1.25524	-1.19224	0.0664007	33.0846	0.577884	0.524317	0.117638	-0.791149	-0.958396	0.349932
HAG21	4D1	2	39.8975	0.459173			-1.12289			33.017	0.605639			-0.723471
HAG21	4D1	3	39.9732	0.435698			-1.1986			33.6541	0.389429			-1.36057
HAG21	4D2	1	37.2354	106.244	120.901	0.0209378	6.73124	6.91191	0.159513	25.8694	88.4175	83.8741	4.10015	6.46626	6.38902	0.0699315
HAG21	4D2	2	36.9954	125.471			6.97121			25.9649	82.7553			6.37078
HAG21	4D2	3	36.9334	130.987			7.03328			26.0056	80.4494			6.33001
HAG21	4DM	1	36.1353	61.4725	51.0829	0.0209378	5.94187	5.66022	0.247719	29.6524	23.745	29.1215	4.87461	4.56955	4.84979	0.251374
HAG21	4DM	2	36.5145	47.2639			5.56267			29.2975	30.3669			4.92443
HAG21	4DM	3	36.601	44.5124			5.47614			29.1666	33.2526			5.0554
HAG21	10DM	1	35.7786	141.353	129.216	0.0209378	7.14316	7.00539	0.19127	25.2073	162.7	137.524	31.6428	7.34607	7.07557	0.355835
HAG21	10DM	2	35.8358	135.863			7.08601			25.3452	147.867			7.20816
HAG21	10DM	3	36.1348	110.432			6.78701			25.8809	102.004			6.67248
HAG21	14DM	1	36.4287	66.3137	53.4196	0.0209378	6.05123	5.71729	0.305813	28.6485	57.9695	51.9932	5.63091	5.85722	5.69466	0.155209
HAG21	14DM	2	37.029	43.7407			5.4509			28.827	51.2232			5.67873
HAG21	14DM	3	36.8302	50.2044			5.64974			28.9577	46.7869			5.54803
HAG18	4D1	1	36.6	13.5111	13.738	0.0209378	3.75607	3.75334	0.341279	32.7063	14.8525	14.4857	1.09298	3.89263	3.85375	0.110916
HAG18	4D1	2	36.9454	10.6347			3.41071			32.659	15.3481			3.93998
HAG18	4D1	3	36.2628	17.0683			4.09325			32.8703	13.2565			3.72862
HAG18	4D2	1	35.272	60.5051	40.8456	0.0209378	5.91898	5.25066	0.668505	32.447	18.304	18.9282	0.541101	4.19409	4.24206	0.041591
HAG18	4D2	2	36.609	23.9503			4.58197			32.3732	19.2656			4.26795
HAG18	4D2	3	35.94	38.0813			5.25101			32.377	19.2149			4.26415
HAG18	4DM	1	34.2755	32.5816	31.7114	0.0209378	5.02598	4.98606	0.0615943	33.1918	46.694	42.6096	4.72554	5.54517	5.40701	0.163655
HAG18	4DM	2	34.3864	30.1717			4.91513			33.2874	43.7008			5.44959
HAG18	4DM	3	34.2845	32.381			5.01708			33.5107	37.4339			5.22627
HAG18	10DM	1	33.166	126.248	114.582	0.0209378	6.98011	6.83423	0.162039	31.1426	60.792	61.2198	3.67168	5.92581	5.93421	0.0861933
HAG18	10DM	2	33.2834	116.385			6.86276			31.2158	57.7808			5.85252
HAG18	10DM	3	33.4863	101.113			6.65982			31.0441	65.0866			6.02429
HAG18	14DM	1	34.3957	39.6298	44.4748	0.0209378	5.30851	5.46915	0.15815	33.8325	36.4609	36.9615	1.24711	5.18828	5.20741	0.0482818
HAG18	14DM	2	34.0796	49.3402			5.62469			33.8491	36.0424			5.17162
HAG18	14DM	3	34.23	44.4544			5.47425			33.7584	38.3811			5.26232
HAT1	4D1	1	33.2409	0.934863	0.995456	0.0209378	-0.0971724	-0.0141786	0.179561	29.3941	0.850583	0.805346	0.103696	-0.233476	-0.320728	0.193244
HAT1	4D1	2	33.2809	0.909263			-0.137231			29.3472	0.878737			-0.186496
HAT1	4D1	3	32.9518	1.14224			0.191867			29.7029	0.686717			-0.542213
HAT1	4D2	1	31.5554	5.36366	5.19601	0.0209378	2.42322	2.37405	0.121402	28.9064	1.27827	1.1221	0.141396	0.354191	0.158736	0.178612
HAT1	4D2	2	31.7429	4.71015			2.23577			29.1426	1.08525			0.118021
HAT1	4D2	3	31.5155	5.51421			2.46315			29.2566	1.00277			0.0039959
HAT1	4DM	1	31.0562	2.04622	1.99453	0.0209378	1.03296	0.995792	0.0330329	29.7411	2.46564	2.92483	0.415391	1.30196	1.53821	0.211839
HAT1	4DM	2	31.1045	1.9788			0.984622			29.4416	3.03439			1.60141
HAT1	4DM	3	31.1194	1.95856			0.969793			29.3318	3.27446			1.71126
HAT1	10DM	1	30.6209	4.96857	4.44881	0.0209378	2.31283	2.14658	0.172524	28.9571	1.51514	1.38995	0.210973	0.599456	0.463158	0.230462
HAT1	10DM	2	30.7752	4.4645			2.1585			28.9636	1.50833			0.59295
HAT1	10DM	3	30.9653	3.91334			1.9684			29.3595	1.14637			0.19707
HAT1	14DM	1	31.0865	2.64888	2.50512	0.0209378	1.40538	1.30543	0.295166	29.9517	2.92852	2.38899	0.507203	1.55017	1.23489	0.304465
HAT1	14DM	2	30.9542	2.90319			1.53764			30.2899	2.31654			1.21197
HAT1	14DM	3	31.5186	1.96328			0.973264			30.5593	1.9219			0.942535
HAG22	4D1	1	31.4967	3.03765	3.19208	0.0209378	1.60296	1.67362	0.0618936	27.1716	3.90302	3.53222	0.459774	1.96459	1.81205	0.194165
HAG22	4D1	2	31.3814	3.29029			1.71822			27.2581	3.67585			1.87808
HAG22	4D1	3	31.3999	3.24831			1.69969			27.5427	3.01777			1.59348
HAG22	4D2	1	32.5714	2.57254	2.8627	0.0209378	1.36319	1.51021	0.17491	27.2947	3.84083	3.6514	0.331315	1.94142	1.86433	0.134719
HAG22	4D2	2	32.4708	2.75832			1.46379			27.2933	3.84453			1.94281
HAG22	4D2	3	32.2309	3.25723			1.70365			27.5274	3.26883			1.70878
HAG22	4DM	1	29.6305	5.33179	4.77624	0.0209378	2.41462	2.24987	0.161157	28.6253	5.40944	6.76628	1.37132	2.43548	2.73828	0.296054
HAG22	4DM	2	29.8027	4.73189			2.24242			28.3085	6.73775			2.75227
HAG22	4DM	3	29.9525	4.26505			2.09256			28.0337	8.15164			3.02709
HAG22	10DM	1	30.116	6.83853	6.57366	0.0209378	2.77369	2.71606	0.0525959	27.0205	5.87173	5.13818	0.724289	2.55379	2.35164	0.204329
HAG22	10DM	2	30.1858	6.51532			2.70384			27.2183	5.11928			2.35594
HAG22	10DM	3	30.219	6.36714			2.67064			27.4291	4.42352			2.1452
HAG22	14DM	1	28.26	18.2245	18.5047	0.0209378	4.1878	4.18635	0.319445	27.2054	19.8922	15.212	4.20123	4.31413	3.89192	0.386168
HAG22	14DM	2	28.5816	14.5826			3.86617			27.7145	13.9774			3.80502
HAG22	14DM	3	27.9427	22.7069			4.50506			27.963	11.7664			3.5566
HAG23	4D1	1	34.3755	2.45551	2.26106	0.0209378	1.29602	1.16727	0.208273	30.0682	2.10423	1.95378	0.173907	1.07329	0.962365	0.130663
HAG23	4D1	2	34.7446	1.9013			0.926984			30.1461	1.99373			0.99547
HAG23	4D1	3	34.3927	2.42639			1.27881			30.3232	1.76337			0.818335
HAG23	4D2	1	33.7372	6.8178	7.19636	0.0209378	2.76931	2.84625	0.066689	29.0449	4.58374	4.59422	0.0260787	2.19653	2.19981	0.00817767
HAG23	4D2	2	33.6191	7.39949			2.88743			29.0477	4.57501			2.19378
HAG23	4D2	3	33.6245	7.37179			2.88202			29.0324	4.62391			2.20911
HAG23	4DM	1	32.8856	3.32046	3.16247	0.0209378	1.73138	1.65982	0.073204	31.3856	3.32767	3.39389	0.125604	1.73451	1.76229	0.0528521
HAG23	4DM	2	32.954	3.16671			1.66299			31.2968	3.53875			1.82324
HAG23	4DM	3	33.0319	3.00024			1.58508			31.391	3.31525			1.72912
HAG23	10DM	1	32.5129	7.72036	7.39954	0.0209378	2.94867	2.88622	0.0727364	28.6927	7.67872	8.97977	1.33986	2.94087	3.15594	0.215721
HAG23	10DM	2	32.558	7.4831			2.90364			28.4789	8.90526			3.15466
HAG23	10DM	3	32.6552	6.99516			2.80636			28.2613	10.3553			3.3723
HAG23	14DM	1	31.8388	9.06899	9.02707	0.0209378	3.18094	3.17159	0.10774	30.2645	9.94744	9.34475	0.568778	3.31433	3.22239	0.0874086
HAG23	14DM	2	31.7454	9.67555			3.27434			30.4385	8.8174			3.14035
HAG23	14DM	3	31.9603	8.33668			3.05947			30.3664	9.2694			3.21248
HAC1	4D1	1	36.9009	1.22187	1.169	0.0209378	0.28909	0.22454	0.0561416	29.9608	2.18439	1.93143	0.230175	1.12723	0.942979	0.169268
HAC1	4D1	2	36.9926	1.14667			0.197449			30.1807	1.87556			0.907324
HAC1	4D1	3	37.0029	1.13846			0.187081			30.2936	1.73433			0.794378
HAC1	4D2	1	36.1316	2.27194	2.21274	0.0209378	1.18393	1.13932	0.16921	30.4488	1.60294	1.40302	0.205342	0.680724	0.478045	0.214059
HAC1	4D2	2	36.3633	1.93492			0.952277			30.6303	1.41346			0.499229
HAC1	4D2	3	36.0338	2.43135			1.28176			30.8754	1.19266			0.254182
HAC1	4DM	1	32.9118	5.9456	4.98622	0.0209378	2.57182	2.30259	0.256955	32.3116	1.46571	2.13036	0.575817	0.551596	1.05067	0.432305
HAC1	4DM	2	33.2076	4.84323			2.27597			31.5539	2.47827			1.30933
HAC1	4DM	3	33.4236	4.16982			2.05999			31.5721	2.4471			1.29107
HAC1	10DM	1	31.3057	17.8235	13.482	0.0209378	4.15571	3.7128	0.4138	28.5422	6.14301	5.53313	0.793205	2.61895	2.45766	0.215425
HAC1	10DM	2	31.8148	12.5239			3.64661			28.6201	5.81997			2.54101
HAC1	10DM	3	32.1253	10.0986			3.33609			28.9481	4.63641			2.21301
HAC1	14DM	1	31.9052	5.66329	5.05408	0.0209378	2.50164	2.32137	0.268846	31.894	2.21359	1.85734	0.316839	1.14639	0.87977	0.23908
HAC1	14DM	2	32.3945	4.03441			2.01236			32.2319	1.75134			0.808462
HAC1	14DM	3	31.9567	5.46453			2.4501			32.3559	1.6071			0.684457
HAC2	4D1	1	35.3689	3.10481	3.60832	0.0209378	1.6345	1.84154	0.206109	26.8124	2.76869	2.659	0.16082	1.46921	1.40908	0.0888125
HAC2	4D1	2	34.9567	4.13163			2.04671			26.8306	2.73392			1.45097
HAC2	4D1	3	35.16	3.58853			1.84339			26.9745	2.47439			1.30707
HAC2	4D2	1	32.1413	31.7268	37.5547	0.0209378	4.98763	5.19781	0.370667	23.219	34.3966	32.7171	2.73383	5.10419	5.02849	0.12374
HAC2	4D2	2	32.149	31.5594			4.98			23.2276	34.1922			5.09559
HAC2	4D2	3	31.5032	49.3778			5.62579			23.4375	29.5625			4.8857
HAC2	4DM	1	29.965	40.2794	36.1986	0.0209378	5.33197	5.16132	0.272868	26.1369	18.9368	22.7424	4.54839	4.24312	4.48868	0.281542
HAC2	4DM	2	29.9916	39.5439			5.30538			25.9531	21.5105			4.42697
HAC2	4DM	3	30.4504	28.7724			4.84662			25.5841	27.7798			4.79596
HAC2	10DM	1	30.1202	35.6181	28.5531	0.0209378	5.15454	4.80627	0.358247	24.2623	21.3422	19.6829	1.93357	4.41564	4.29411	0.144601
HAC2	10DM	2	30.4493	28.3534			4.82545			24.3454	20.1471			4.3325
HAC2	10DM	3	30.836	21.6878			4.43881			24.5438	17.5595			4.13418
HAC2	14DM	1	29.9674	19.064	21.9198	0.0209378	4.25278	4.43209	0.30358	26.1557	21.1337	19.7139	1.23692	4.40147	4.29929	0.0890832
HAC2	14DM	2	29.9593	19.1716			4.2609			26.2988	19.139			4.25845
HAC2	14DM	3	29.4376	27.5238			4.78261			26.3193	18.8691			4.23795
HAC3	4D1	1	33.5	0.730135	0.746469	0.0209378	-0.453766	-0.45424	0.375521	27.1841	0.701598	0.667012	0.0309045	-0.511284	-0.585236	0.0662374
HAC3	4D1	2	33.1252	0.946742			-0.0789563			27.3119	0.642107			-0.639114
HAC3	4D1	3	33.8762	0.56253			-0.829998			27.2781	0.65733			-0.60531
HAC3	4D2	1	32.548	1.5409	2.1888	0.0209378	0.623778	1.09301	0.412159	25.9897	1.65248	1.50836	0.124821	0.724632	0.589779	0.116795
HAC3	4D2	2	31.7753	2.63259			1.39648			26.1934	1.43484			0.520894
HAC3	4D2	3	31.913	2.39291			1.25877			26.1905	1.43775			0.523811
HAC3	4DM	1	29.5373	3.48845	3.29705	0.0209378	1.80259	1.70302	0.285109	27.4001	2.83799	3.34978	0.521141	1.50487	1.73235	0.22558
HAC3	4DM	2	29.4148	3.79736			1.925			26.949	3.87979			1.95598
HAC3	4DM	3	29.9584	2.60535			1.38148			27.1688	3.33156			1.7362
HAC3	10DM	1	30.45	1.82465	1.8312	0.0209378	0.86762	0.867147	0.156346	25.6133	3.00966	3.17878	0.177325	1.5896	1.66698	0.0802815
HAC3	10DM	2	30.6071	1.63645			0.710566			25.453	3.36331			1.74988
HAC3	10DM	3	30.2944	2.0325			1.02326			25.5415	3.16337			1.66146
HAC3	14DM	1	27.813	5.46449	6.37125	0.0209378	2.45009	2.6558	0.258329	27.1123	3.91729	3.63732	0.248016	1.96986	1.86068	0.0969682
HAC3	14DM	2	27.3173	7.70464			2.94573			27.2546	3.54951			1.82762
HAC3	14DM	3	27.6915	5.94462			2.57159			27.2976	3.44515			1.78457
HAC4	4D1	1	34.9561	1.55894	1.28285	0.0209378	0.640562	0.343375	0.259185	26.7924	2.72533	2.68095	0.0470132	1.44643	1.4226	0.0253363
HAC4	4D1	2	35.3713	1.16908			0.225378			26.8428	2.63168			1.39599
HAC4	4D1	3	35.4325	1.12053			0.164183			26.8134	2.68584			1.42537
HAC4	4D2	1	35.5034	1.16374	1.39373	0.0209378	0.218769	0.465416	0.242665	27.1124	2.24693	2.23688	0.0715919	1.16796	1.16099	0.0463439
HAC4	4D2	2	35.2486	1.38856			0.473587			27.0769	2.30292			1.20346
HAC4	4D2	3	35.0183	1.62889			0.703892			27.1688	2.1608			1.11156
HAC4	4DM	1	31.6509	4.72187	4.37194	0.0209378	2.23936	2.12594	0.0998837	27.9396	4.32627	4.78936	0.673759	2.11312	2.25072	0.196438
HAC4	4DM	2	31.8392	4.14417			2.05108			27.5771	5.5623			2.47568
HAC4	4DM	3	31.8029	4.24979			2.08739			27.8894	4.47952			2.16334
HAC4	10DM	1	31.6351	4.70095	3.56423	0.0209378	2.23295	1.78774	0.4476	26.1218	4.6877	4.3538	0.295914	2.22888	2.1201	0.0966669
HAC4	10DM	2	32.0756	3.46409			1.79248			26.2633	4.2497			2.08736
HAC4	10DM	3	32.5303	2.52764			1.33779			26.3066	4.12401			2.04405
HAC4	14DM	1	30.1505	6.3332	6.59582	0.0209378	2.66294	2.72015	0.0776914	28.1369	4.2665	4.14775	0.125514	2.09305	2.05189	0.0437703
HAC4	14DM	2	30.0049	7.00601			2.80859			28.1732	4.16033			2.0567
HAC4	14DM	3	30.1246	6.44825			2.68891			28.224	4.01642			2.00591
HAF1	4D1	1	35.9565	3.46837	3.96057	0.0209378	1.79426	1.97514	0.212289	27.1523	10.3532	9.29789	0.94254	3.37201	3.21208	0.143597
HAF1	4D1	2	35.8285	3.79026			1.9223			27.3543	9.00063			3.17003
HAF1	4D1	3	35.5419	4.62309			2.20886			27.4301	8.53981			3.0942
HAF1	4D2	1	35.9626	3.7678	4.28799	0.0209378	1.91372	2.09393	0.166987	28.9452	3.20218	3.14191	0.159002	1.67906	1.65039	0.0739761
HAF1	4D2	2	35.6329	4.73523			2.24343			29.0579	2.96158			1.56637
HAF1	4D2	3	35.7517	4.36093			2.12464			28.9185	3.26196			1.70574
HAF1	4DM	1	33.2062	7.15094	6.76701	0.0209378	2.83813	2.75702	0.0805664	30.216	5.20821	6.68542	1.61522	2.38079	2.71317	0.346432
HAF1	4DM	2	33.2885	6.75479			2.75591			29.9101	6.43796			2.6866
HAF1	4DM	3	33.3674	6.3953			2.67701			29.5246	8.41009			3.07212
HAF1	10DM	1	32.1584	14.558	12.8056	0.0209378	3.86374	3.67033	0.190271	26.953	17.8426	15.951	3.50329	4.15726	3.96975	0.342952
HAF1	10DM	2	32.3583	12.6748			3.66389			26.9322	18.1019			4.17807
HAF1	10DM	3	32.5388	11.184			3.48336			27.5363	11.9086			3.57393
HAF1	14DM	1	32.9605	4.01967	4.62419	0.0209378	2.00708	2.20264	0.170501	30.3398	6.56921	5.28663	1.44367	2.71572	2.36309	0.421316
HAF1	14DM	2	32.6475	4.99372			2.32011			30.5785	5.56752			2.47703
HAF1	14DM	3	32.6869	4.85919			2.28072			31.159	3.72316			1.89653
HAM1	4D1	1	33.5349	0.842091	0.785341	0.0209378	-0.247952	-0.352822	0.136075	28.4419	0.808515	0.689724	0.119932	-0.306653	-0.550723	0.254388
HAM1	4D1	2	33.7935	0.703885			-0.506588			28.6665	0.691974			-0.531211
HAM1	4D1	3	33.5908	0.810046			-0.303925			28.9496	0.568682			-0.814305
HAM1	4D2	1	31.9572	2.742	4.03003	0.0209378	1.45523	1.96763	0.446495	26.2762	3.73373	3.70732	0.17081	1.90062	1.88935	0.0668695
HAM1	4D2	2	31.2381	4.5139			2.17437			26.2269	3.86339			1.94987
HAM1	4D2	3	31.1392	4.83419			2.27328			26.3593	3.52484			1.81756
HAM1	4DM	1	29.9454	3.10615	2.41169	0.0209378	1.63513	1.23935	0.360469	28.713	2.31342	2.60161	0.265681	1.21002	1.37426	0.150075
HAM1	4DM	2	30.4275	2.22385			1.15306			28.5145	2.65463			1.40851
HAM1	4DM	3	30.6507	1.90508			0.929853			28.4187	2.83678			1.50426
HAM1	10DM	1	28.9246	6.2062	5.30966	0.0209378	2.63371	2.39825	0.209869	26.9476	2.41708	2.1823	0.217346	1.27327	1.12114	0.14226
HAM1	10DM	2	29.2282	5.02854			2.33014			27.1222	2.14171			1.09876
HAM1	10DM	3	29.3274	4.69423			2.23089			27.2295	1.98811			0.991401
HAM1	14DM	1	28.8777	3.0866	3.1891	0.0209378	1.62602	1.67005	0.115163	28.436	3.16939	3.02232	0.12794	1.6642	1.59481	0.0603912
HAM1	14DM	2	28.703	3.48396			1.80073			28.546	2.93667			1.55418
HAM1	14DM	3	28.9203	2.99674			1.58339			28.5341	2.9609			1.56604
Hat1	4D1	1	34.9429	1.2093	1.43213	0.0209378	0.27417	0.508814	0.204026	27.9764	2.13174	2.09516	0.10858	1.09203	1.06574	0.0757072
Hat1	4D1	2	34.6092	1.52401			0.607876			27.9436	2.18072			1.1248
Hat1	4D1	3	34.5727	1.56308			0.644394			28.088	1.97301			0.980397
Hat1	4D2	1	33.7404	3.03628	3.53749	0.0209378	1.6023	1.81398	0.19594	28.5133	1.51219	1.36629	0.129188	0.59664	0.44607	0.133808
Hat1	4D2	2	33.3537	3.96965			1.98901			28.7091	1.32024			0.400805
Hat1	4D2	3	33.4921	3.60655			1.85062			28.7692	1.26643			0.340767
Hat1	4DM	1	31.2052	4.94362	3.87618	0.0209378	2.30557	1.92155	0.378824	28.9415	4.53297	4.91238	0.460408	2.18046	2.29228	0.133108
Hat1	4DM	2	31.9626	2.9244			1.54814			28.6824	5.42459			2.43951
Hat1	4DM	3	31.5998	3.76051			1.91093			28.865	4.77957			2.25688
Hat1	10DM	1	30.515	7.85451	6.64368	0.0209378	2.97352	2.70173	0.370919	26.704	6.56986	6.25485	0.426203	2.71586	2.64269	0.100153
Hat1	10DM	2	30.636	7.22254			2.85251			26.7362	6.42479			2.68365
Hat1	10DM	3	31.2093	4.85398			2.27917			26.8913	5.76989			2.52854
Hat1	14DM	1	29.5244	7.51394	7.00415	0.0209378	2.90957	2.80552	0.108112	28.6556	6.2483	5.80502	0.444804	2.64346	2.53447	0.110833
Hat1	14DM	2	29.6207	7.02853			2.81322			28.8772	5.35871			2.42189
Hat1	14DM	3	29.7402	6.46997			2.69376			28.7611	5.80806			2.53806
HDAC1	4D1	1	27.5071	0.9907	3.62533	1.64596	-0.0134792	1.28362	1.12576	24.7731	2.78716	2.60315	0.164497	1.47879	1.37837	0.0900765
HDAC1	4D1	2	27.5609	3.62533			1.85811			24.9003	2.55193			1.35159
HDAC1	4D1	3	27.4128	4.01729			2.00622			24.9472	2.47034			1.30471
HDAC1	4D2	1	27.9435	5.07667	4.60702	0.319986	2.34388	2.2355	0.0965303	24.5656	3.14907	2.97372	0.185254	1.65493	1.57039	0.0904205
HDAC1	4D2	2	28.0835	4.60702			2.20383			24.6393	2.99214			1.58118
HDAC1	4D2	3	28.1286	4.46536			2.15878			24.7454	2.77994			1.47505
HDAC1	4DM	1	25.6918	7.30094	6.60653	0.570453	2.86808	2.73906	0.122141	26.3591	3.67906	3.5641	0.384584	1.87934	1.82774	0.159783
HDAC1	4DM	2	25.836	6.60653			2.72389			26.2831	3.87809			1.95534
HDAC1	4DM	3	25.9347	6.16977			2.62522			26.5899	3.13514			1.64853
HDAC1	10DM	1	25.7591	11.2322	11.2322	0.421561	3.48957	3.48619	0.0543525	25.9359	4.18411	4.38682	0.226987	2.06492	2.1319	0.0741974
HDAC1	10DM	2	25.7099	11.6219			3.53878			25.7892	4.63207			2.21166
HDAC1	10DM	3	25.8184	10.7796			3.43023			25.8817	4.34428			2.11912
HDAC1	14DM	1	25.8157	1.05613	6.06725	2.91392	0.0787932	1.7659	1.4611	24.3188	3.87005	3.6638	0.183848	1.95235	1.87215	0.0716661
HDAC1	14DM	2	25.9423	6.06725			2.60104			24.4215	3.60421			1.84968
HDAC1	14DM	3	25.9255	6.13838			2.61786			24.4568	3.51714			1.8144
HDAC2	4D1	1	29.9316	1.02112	1.71532	0.523583	0.0301533	0.61409	0.521548	25.7349	1.99007	1.88805	0.113506	0.992821	0.91514	0.0875241
HDAC2	4D1	2	30.1044	1.71532			0.77848			25.7955	1.9083			0.932288
HDAC2	4D1	3	29.8493	2.04718			1.03364			25.9074	1.76579			0.820311
HDAC2	4D2	1	30.0785	3.18827	3.34542	0.245418	1.67277	1.76352	0.103083	25.5473	2.31638	2.67686	0.357413	1.21187	1.41187	0.194269
HDAC2	4D2	2	30.0091	3.34542			1.74219			25.1593	3.03113			1.59985
HDAC2	4D2	3	29.8756	3.66955			1.8756			25.3353	2.68307			1.42389
HDAC2	4DM	1	27.6406	5.21694	5.05817	0.414052	2.3832	2.29011	0.124638	26.3404	4.61165	4.75372	0.131819	2.20528	2.24869	0.0401618
HDAC2	4DM	2	27.6851	5.05817			2.33862			26.2894	4.77745			2.25624
HDAC2	4DM	3	27.8752	4.4337			2.14851			26.2612	4.87207			2.28453
HDAC2	10DM	1	27.9092	6.9806	7.33982	0.575297	2.80335	2.89941	0.109825	23.6114	9.2189	9.33656	0.441367	3.20459	3.22183	0.0676553
HDAC2	10DM	2	27.6934	8.10685			3.01914			23.5196	9.82484			3.29643
HDAC2	10DM	3	27.8368	7.33982			2.87575			23.6515	8.96595			3.16446
HDAC2	14DM	1	26.6291	1.02903	9.77661	5.16104	0.0412839	2.22459	1.89099	25.9322	7.21559	9.02779	1.9344	2.85112	3.15234	0.308641
HDAC2	14DM	2	26.6641	10.1482			3.34316			25.3154	11.0648			3.4679
HDAC2	14DM	3	26.7179	9.77661			3.28933			25.6453	8.80304			3.138
HDAC3	4D1	1	29.9456	2.76708	2.95129	0.288599	1.46836	1.58883	0.136304	25.4684	4.68108	4.09023	0.512428	2.22684	2.02494	0.175164
HDAC3	4D1	2	29.8526	2.95129			1.56134			25.7608	3.82231			1.93444
HDAC3	4D1	3	29.6772	3.33291			1.73678			25.7817	3.7673			1.91353
HDAC3	4D2	1	29.5197	6.78589	7.09866	0.724076	2.76254	2.87329	0.139365	24.729	7.98723	7.40244	0.562283	2.99769	2.88524	0.10929
HDAC3	4D2	2	29.4547	7.09866			2.82755			24.8481	7.35433			2.87859
HDAC3	4D2	3	29.2525	8.16681			3.02977			24.9473	6.86575			2.77942
HDAC3	4DM	1	27.9205	6.20873	6.20873	0.31326	2.6343	2.65095	0.0713374	26.9676	4.16	5.046	0.800907	2.05658	2.32238	0.237974
HDAC3	4DM	2	27.9653	6.01855			2.58942			26.6293	5.25943			2.39491
HDAC3	4DM	3	27.8256	6.63062			2.72914			26.5085	5.71857			2.51566
HDAC3	10DM	1	27.5511	12.9276	12.9276	0.874803	3.69238	3.65383	0.101931	23.907	10.4651	10.243	0.221158	3.38751	3.35634	0.0311508
HDAC3	10DM	2	27.5127	13.277			3.73086			23.9693	10.0228			3.32521
HDAC3	10DM	3	27.7053	11.6176			3.53824			23.9382	10.2412			3.35632
HDAC3	14DM	1	26.9511	12.0181	11.2721	0.455495	3.58714	3.52209	0.0565693	25.621	12.4731	11.3971	1.07449	3.64074	3.5063	0.136443
HDAC3	14DM	2	27.0436	11.2721			3.49468			25.7516	11.3941			3.51022
HDAC3	14DM	3	27.0538	11.1924			3.48444			25.8938	10.3241			3.36794
HDAC4	4D1	1	31.938	8.497	8.497	0.109287	3.08695	3.08521	0.0185942	28.5851	13.95	12.5208	1.63571	3.80219	3.63775	0.193524
HDAC4	4D1	2	31.9592	8.37335			3.0658			28.7007	12.8755			3.68656
HDAC4	4D1	3	31.9221	8.59126			3.10287			28.9628	10.7368			3.42449
HDAC4	4D2	1	34.2142	3.20234	4.0515	0.813235	1.67913	1.9897	0.297236	29.9489	5.5394	4.94942	0.685798	2.46973	2.29764	0.206023
HDAC4	4D2	2	33.6218	4.82828			2.27151			30.0648	5.11188			2.35385
HDAC4	4D2	3	33.8748	4.0515			2.01846			30.3493	4.19698			2.06935
HDAC4	4DM	1	29.818	20.3616	18.5039	1.12122	4.34778	4.25162	0.0835097	28.258	16.4679	14.2359	2.45408	4.04159	3.81655	0.25665
HDAC4	4DM	2	29.9685	18.345			4.19732			28.4286	14.6317			3.87103
HDAC4	4DM	3	29.956	18.5039			4.20976			28.7626	11.6079			3.53703
HDAC4	10DM	1	30.5245	20.1122	20.1122	1.31289	4.33	4.32135	0.0950821	30.2431	16.2666	14.4715	3.33905	4.02384	3.82645	0.362082
HDAC4	10DM	2	30.6323	18.6647			4.22224			30.22	16.5291			4.04693
HDAC4	10DM	3	30.4427	21.2857			4.41181			30.8584	10.6189			3.40856
HDAC4	14DM	1	28.9503	36.7334	33.968	1.86696	5.19902	5.11243	0.0768914	30.3176	13.1021	16.0855	2.72658	3.71172	3.99315	0.254005
HDAC4	14DM	2	29.0971	33.1779			5.05215			29.967	16.7061			4.0623
HDAC4	14DM	3	29.0632	33.968			5.0861			29.8239	18.4482			4.20541
HDAC5	4D1	1	32.755	0.744362	0.433127	0.180261	-0.425924	-0.948917	0.452938	29.9102	0.760619	0.723149	0.0745365	-0.394755	-0.472971	0.153592
HDAC5	4D1	2	33.5428	0.431165			-1.21369			29.8897	0.771517			-0.37423
HDAC5	4D1	3	33.5362	0.433127			-1.20714			30.1654	0.637312			-0.649928
HDAC5	4D2	1	32.9328	1.20128	1.3268	0.153772	0.264575	0.42146	0.164061	28.6615	1.84735	1.70646	0.126639	0.885459	0.768406	0.105692
HDAC5	4D2	2	32.6055	1.50719			0.59186			28.8071	1.66994			0.739793
HDAC5	4D2	3	32.7895	1.3268			0.407946			28.8669	1.6021			0.679967
HDAC5	4DM	1	30.5354	1.91131	1.67435	0.152477	0.934561	0.793338	0.124072	30.6461	1.42221	1.93469	0.458401	0.508134	0.922417	0.366659
HDAC5	4DM	2	30.7263	1.67435			0.743603			29.9491	2.30563			1.20516
HDAC5	4DM	3	30.7681	1.62659			0.70185			30.1003	2.07622			1.05396
HDAC5	10DM	1	29.5721	6.00672	5.43399	0.532123	2.58658	2.44471	0.140537	28.1906	2.35206	2.11093	0.335505	1.23392	1.06489	0.24101
HDAC5	10DM	2	29.7167	5.43399			2.44201			28.2527	2.25297			1.17183
HDAC5	10DM	3	29.8531	4.94353			2.30554			28.6356	1.72777			0.788913
HDAC5	14DM	1	28.9423	5.70051	5.1444	0.362199	2.51109	2.40063	0.0972623	29.59	3.48657	3.13226	0.307118	1.80181	1.64274	0.13791
HDAC5	14DM	2	29.1256	5.02043			2.32781			29.8222	2.96826			1.56962
HDAC5	14DM	3	29.0904	5.1444			2.363			29.835	2.94197			1.55678
HDAC6&8	4D1	1	30.9044	3.02936	3.22752	0.127809	1.59901	1.66599	0.0587061	28.1966	3.27693	2.90129	0.381194	1.71234	1.52829	0.191332
HDAC6&8	4D1	2	30.813	3.22752			1.69042			28.3669	2.91218			1.5421
HDAC6&8	4D1	3	30.7948	3.26827			1.70853			28.5786	2.51477			1.33043
HDAC6&8	4D2	1	29.077	19.6258	21.0627	0.972131	4.29468	4.37204	0.0684647	25.6971	18.939	17.586	1.47581	4.24329	4.13292	0.122507
HDAC6&8	4D2	2	28.9751	21.0627			4.39662			25.786	17.8068			4.15436
HDAC6&8	4D2	3	28.9469	21.4786			4.42483			25.9393	16.0123			4.00111
HDAC6&8	4DM	1	28.4891	8.90778	8.65947	0.218697	3.15507	3.11734	0.0362963	28.9527	7.37471	8.30621	0.846393	2.88259	3.04905	0.150195
HDAC6&8	4DM	2	28.5299	8.65947			3.11428			28.7452	8.5158			3.09014
HDAC6&8	4DM	3	28.5615	8.47179			3.08267			28.6609	9.02811			3.17442
HDAC6&8	10DM	1	27.4876	28.7473	28.7473	4.50349	4.84535	4.88221	0.215332	24.9889	34.6977	37.3457	3.56913	5.11677	5.2186	0.134993
HDAC6&8	10DM	2	27.2194	34.6213			5.11359			24.7339	41.4046			5.37172
HDAC6&8	10DM	3	27.6453	25.7711			4.68768			24.9383	35.9348			5.16731
HDAC6&8	14DM	1	28.319	9.90853	9.04893	0.803555	3.30867	3.18	0.127556	29.7589	4.9728	4.90762	0.188697	2.31406	2.2943	0.0559873
HDAC6&8	14DM	2	28.4499	9.04893			3.17775			29.8418	4.69497			2.23112
HDAC6&8	14DM	3	28.5741	8.30275			3.05359			29.7352	5.05508			2.33773
HDAC7	4D1	1	33.9609	1.75642	1.75642	0.570918	0.81264	0.866218	0.431958	30.8974	1.50605	1.53051	0.0250456	0.590772	0.61388	0.0235978
HDAC7	4D1	2	34.31	1.37893			0.463549			30.8502	1.5561			0.637939
HDAC7	4D1	3	33.451	2.50093			1.32247			30.8752	1.52936			0.61293
HDAC7	4D2	1	34.07	2.9728	2.9728	1.31118	1.57182	1.57139	0.613392	30.5203	2.13287	2.0298	0.0916228	1.0928	1.02037	0.0645084
HDAC7	4D2	2	34.684	1.94233			0.957785			30.5505	1.99891			0.999213
HDAC7	4D2	3	33.4573	4.54591			2.18457			33.3358	1.95761			0.969092
HDAC7	4DM	1	33.5248	1.30998	1.30998	0.0490186	0.389546	0.41965	0.0523108	33.3358	1.01096	1.30379	0.25398	0.0157235	0.362707	0.300811
HDAC7	4DM	2	33.4343	1.3948			0.480053			32.8015	1.46404			0.549957
HDAC7	4DM	3	33.525	1.3098			0.389351			32.8291	1.43638			0.522441
HDAC7	10DM	1	31.6661	7.65826	5.4791	1.91491	2.93702	2.44417	0.4978	31.7286	3.63127	3.21044	0.377275	1.86048	1.6763	0.166258
HDAC7	10DM	2	32.6615	3.84121			1.94156			32.0518	2.90251			1.5373
HDAC7	10DM	3	32.1492	5.4791			2.45394			31.958	3.09752			1.63112
HDAC7	14DM	1	31.6483	4.7551	4.7551	0.959532	2.24948	2.32677	0.264499	30.2117	2.65762	2.47497	0.326952	1.41013	1.29851	0.199072
HDAC7	14DM	2	31.2765	6.15308			2.62131			30.2051	2.66978			1.41672
HDAC7	14DM	3	31.7883	4.31551			2.10953			30.5531	2.0975			1.06867
SIR2.1	4D1	1	29.2647	1.90652	1.8742	0.161985	0.930941	0.841783	0.133637	25.772	1.24367	1.20951	0.0310439	0.314608	0.274105	0.036872
SIR2.1	4D1	2	29.2893	1.8742			0.906277			25.8214	1.20182			0.265221
SIR2.1	4D1	3	29.5075	1.61119			0.68813			25.8442	1.18303			0.242487
SIR2.1	4D2	1	30.6453	1.38964	1.38964	0.0961391	0.474715	0.431292	0.104721	25.9366	1.18921	1.19765	0.0108589	0.250007	0.260168	0.0130536
SIR2.1	4D2	2	30.6127	1.4214			0.507317			25.9117	1.2099			0.27489
SIR2.1	4D2	3	30.8082	1.24129			0.311845			25.931	1.19384			0.255607
SIR2.1	4DM	1	27.8239	2.78048	2.95524	0.406384	1.47533	1.62286	0.184668	26.9675	1.85218	1.79334	0.0828418	0.889222	0.841602	0.0675067
SIR2.1	4DM	2	27.4692	3.55527			1.82996			27.0924	1.6986			0.764346
SIR2.1	4DM	3	27.7359	2.95524			1.56327			26.9855	1.82923			0.871236
SIR2.1	10DM	1	27.5952	5.26433	5.24713	0.663027	2.39625	2.27534	0.20535	25.1718	2.29488	2.26642	0.0249456	1.19842	1.18036	0.0158347
SIR2.1	10DM	2	27.5999	5.24713			2.39153			25.2014	2.24834			1.16886
SIR2.1	10DM	3	27.9532	4.10743			2.03824			25.1965	2.25605			1.1738
SIR2.1	14DM	1	26.6735	5.94805	5.94805	0.301588	2.57242	2.5889	0.0717023	26.9106	2.64805	2.76206	0.256992	1.40493	1.4617	0.131268
SIR2.1	14DM	2	26.5785	6.35288			2.66741			26.7037	3.05633			1.6118
SIR2.1	14DM	3	26.7191	5.76323			2.52688			26.9471	2.5818			1.36837
SIR2.2	4D1	1	30.4055	1.84263	1.4382	0.282461	0.88177	0.594418	0.259488	26.3174	1.54645	1.49786	0.104531	0.628961	0.580493	0.102776
SIR2.2	4D1	2	30.763	1.4382			0.524262			26.2962	1.56925			0.650073
SIR2.2	4D1	3	30.91	1.29884			0.377221			26.4839	1.37788			0.462446
SIR2.2	4D2	1	31.8611	1.27501	1.3921	0.207768	0.350508	0.52508	0.202751	26.5712	1.39	1.26574	0.10773	0.475083	0.336596	0.120085
SIR2.2	4D2	2	31.7344	1.3921			0.477267			26.7849	1.19858			0.261328
SIR2.2	4D2	3	31.4642	1.67884			0.747464			26.7729	1.20863			0.273375
SIR2.2	4DM	1	28.8298	2.95054	2.73634	0.128028	1.56098	1.48595	0.0650848	27.6854	2.44875	2.64617	0.202308	1.29205	1.40109	0.110245
SIR2.2	4DM	2	28.9386	2.73634			1.45225			27.5788	2.63671			1.39874
SIR2.2	4DM	3	28.9462	2.72194			1.44464			27.465	2.85304			1.5125
SIR2.2	10DM	1	29.2828	3.48282	3.11952	0.210408	1.80026	1.69395	0.092063	25.9649	2.88017	2.56728	0.274743	1.52615	1.3549	0.150773
SIR2.2	10DM	2	29.4427	3.11727			1.64028			26.1946	2.4562			1.29643
SIR2.2	10DM	3	29.4417	3.11952			1.64132			26.2489	2.36547			1.24212
SIR2.2	14DM	1	27.3513	7.92385	6.75679	0.721254	2.9862	2.82211	0.143035	27.2921	4.42043	3.99141	0.372999	2.14419	1.99283	0.131684
SIR2.2	14DM	2	27.6137	6.60608			2.72379			27.5065	3.8099			1.92975
SIR2.2	14DM	3	27.5812	6.75679			2.75634			27.5317	3.74391			1.90455
SIR2.3	4D1	1	36.9632	4.97782	4.97782	0.1509	2.31551	2.29431	0.0447576	33.9224	1.74174	2.67135	0.812079	0.800531	1.36562	0.49183
SIR2.3	4D1	2	37.0358	4.73343			2.24289			33.1238	3.02967			1.59916
SIR2.3	4D1	3	36.9542	5.00898			2.32452			33.0258	3.24265			1.69717
SIR2.3	4D2	1	36.6492	11.7446	11.7446	3.58364	3.55393	3.6867	0.374163	30.4829	10.0917	10.5979	2.81955	3.3351	3.3721	0.380137
SIR2.3	4D2	2	36.8061	10.5343			3.39703			30.8062	8.06576			3.01181
SIR2.3	4D2	3	36.094	17.2574			4.10914			30.0486	13.6363			3.76938
SIR2.3	4DM	1	34.2537	17.491	13.3991	2.60721	4.12854	3.8444	0.249583	30.8689	8.2765	8.75979	1.23999	3.04902	3.12162	0.198362
SIR2.3	4DM	2	34.6382	13.3991			3.74407			30.5719	10.1687			3.34606
SIR2.3	4DM	3	34.7217	12.646			3.6606			30.9481	7.83422			2.96979
SIR2.3	10DM	1	32.4086	101.539	94.362	20.4864	6.66589	6.40122	0.370624	29.9549	53.1866	49.4045	3.3186	5.73299	5.62444	0.0953895
SIR2.3	10DM	2	33.0968	63.0158			5.97764			30.1016	48.0467			5.58637
SIR2.3	10DM	3	32.5144	94.362			6.56013			30.134	46.98			5.55398
SIR2.3	14DM	1	33.5086	28.2539	24.1092	3.87219	4.82038	4.59019	0.230851	30.6512	11.7152	15.9454	3.99331	3.55031	3.96287	0.379286
SIR2.3	14DM	2	33.7375	24.1092			4.59151			29.905	19.6497			4.29644
SIR2.3	14DM	3	33.9703	20.516			4.35868			30.1596	16.4712			4.04187
EF1	4D1	1	17.9535							18.7054
EF1	4D1	2	17.9072							18.605
EF1	4D1	3	17.8126							18.9279
EF1	4D2	1	17.9346							20.8138
EF1	4D2	2	17.9354							20.7725
EF1	4D2	3	17.9298							20.6901
EF1	4DM	1	19.7917							19.8935
EF1	4DM	2	19.7351							19.9442
EF1	4DM	3	19.6355							19.9716
EF1	10DM	1	17.9773							20.377
EF1	10DM	2	18.0284							20.95
EF1	10DM	3	17.9676							20.5588
EF1	14DM	1	19.9739							19.8657
EF1	14DM	2	19.9675							19.8373
EF1	14DM	3	19.9338							19.9464
